# Supplementary material for: (R)-N-[(R)-2,2-Di­chloro-1-phenyl-2-(phenyl­sulfon­yl)eth­yl]-2-methyl­propane-2-sulfinamide
Source: Acta Crystallogr Sect E Struct Rep Online. 2014 Jan 8;70(Pt 2):o119. doi: 10.1107/S1600536813034909 (PMC3998287; doi:10.1107/S1600536813034909)
Supplement: Supplementary file 1 [file e-70-0o119-sup1.cif]

##############################################################################
#                                                                            #
# This CIF contains the data in a paper accepted for publication in          #
# Acta Crystallographica Section E. It conforms to the requirements of       #
# Notes for Authors for Acta Crystallographica Section E, and has been       #
# peer reviewed under the auspices of the IUCr Commission on Journals.       #
#                                                                            #
# Full details of the Crystallographic Information File format               #
# are given in the paper "The Crystallographic Information File (CIF):       #
# a New Standard Archive File for Crystallography" by S. R. Hall, F. H.      #
# Allen and I. D. Brown [Acta Cryst. (1991), A47, 655-685].                  #
#                                                                            #
# The current version of the core CIF dictionary is obtainable from          #
# ftp://ftp.iucr.org/pub/cif_core.dic.                                       #
#                                                                            #
# Software is freely available for graphical display of the structure(s)     #
# in this CIF. For information consult the CIF software page                 #
# http://www.iucr.org/resources/cif/software.                                #
#                                                                            #
# This file may be used for bona fide research purposes within the           #
# scientific community so long as proper attribution is given to the journal # 
# article from which it was obtained.                                        #
#                                                                            #
##############################################################################
data_I
_audit_creation_method     SHELXL-97
_journal_date_recd_electronic     2013-12-09
_journal_date_accepted     2013-12-30
_journal_name_full     'Acta Crystallographica, Section E'
_journal_year     2014
_journal_volume     70
_journal_issue      2
_journal_page_first     o119
_journal_page_last     o119
_journal_paper_category     QO
_journal_paper_doi     10.1107/S1600536813034909
_journal_coeditor_code     ZS2283
_publ_contact_author_name     'Ya Li'
_publ_contact_author_address
;
College of Chemistry and Chemical Engineering, Shanghai University of
Engineering Science, 333 Longteng Road, Shanghai, China
;
_publ_contact_author_email     'ya.li@sues.edu.cn'
_publ_contact_author_fax     '86-21-67791214'
_publ_contact_author_phone     '86-21-67791220'
_publ_section_title
;\
(<i>R</i>)-<i>N</i>-[(<i>R</i>)-2,2-Dichloro-1-phenyl-2-\
(phenylsulfonyl)ethyl]-2-methylpropane-2-sulfinamide
;
loop_
    _publ_author_name
    _publ_author_footnote
    _publ_author_address
    'Huang, Haiji' .
;
College of Chemistry and Chemical Engineering,
Shanghai University of Engineering Science, 333 Longteng Road, Shanghai,
People's Republic of China
;
    'Li, Ya' .
;
College of Chemistry and Chemical Engineering,
Shanghai University of Engineering Science, 333 Longteng Road, Shanghai,
People's Republic of China
;
    'Chu, Jingming' .
;
College of Chemistry and Chemical Engineering,
Shanghai University of Engineering Science, 333 Longteng Road, Shanghai,
People's Republic of China
;
_database_code_depnum_ccdc_archive     'CCDC 979063'
_chemical_name_systematic
;\
(<i>R</i>)-<i>N</i>-[(<i>R</i>)-2,2-Dichloro-1-phenyl-2-\
(phenylsulfonyl)ethyl]-2-methylpropane-2-sulfinamide
;
_chemical_name_common     ?
_chemical_formula_moiety     'C18 H21 Cl2 N O3 S2'
_chemical_formula_sum     'C18 H21 Cl2 N O3 S2'
_chemical_formula_iupac     'C18 H21 Cl2 N O3 S2'
_chemical_formula_weight     434.38
_chemical_melting_point     ?
_symmetry_cell_setting     orthorhombic
_symmetry_space_group_name_H-M     'P 21 21 21'
_symmetry_space_group_name_Hall     'P 2ac 2ab'
loop_
    _symmetry_equiv_pos_as_xyz
    'x, y, z'
    '-x+1/2, -y, z+1/2'
    '-x, y+1/2, -z+1/2'
    'x+1/2, -y+1/2, -z'
_cell_length_a     7.924(2)
_cell_length_b     14.772(4)
_cell_length_c     18.151(5)
_cell_angle_alpha     90.00
_cell_angle_beta     90.00
_cell_angle_gamma     90.00
_cell_volume     2124.6(10)
_cell_formula_units_Z     4
_cell_measurement_reflns_used     4807
_cell_measurement_theta_min     5.268
_cell_measurement_theta_max     51.212
_cell_measurement_temperature     293(2)
_exptl_crystal_description     prismatic
_exptl_crystal_colour     colorless
_exptl_crystal_size_max     0.386
_exptl_crystal_size_mid     0.301
_exptl_crystal_size_min     0.256
_exptl_crystal_density_diffrn     1.358
_exptl_crystal_density_meas     ?
_exptl_crystal_density_method     'not measured'
_exptl_crystal_F_000     904
_exptl_absorpt_coefficient_mu     0.519
_exptl_absorpt_correction_type     multi-scan
_exptl_absorpt_process_details     '(SADABS; Sheldrick, 2004)'
_exptl_absorpt_correction_T_min     0.74286
_exptl_absorpt_correction_T_max     1.00000
_exptl_special_details     ?
_diffrn_ambient_temperature     293(2)
_diffrn_radiation_type     MoK\a
_diffrn_radiation_wavelength     0.71073
_diffrn_radiation_source     'fine-focus sealed tube'
_diffrn_radiation_monochromator     graphite
_diffrn_measurement_device_type     'Bruker CCD area-detector diffractometer'
_diffrn_measurement_method     '\f and \w scans'
_diffrn_detector_area_resol_mean     ?
_diffrn_reflns_number     11625
_diffrn_reflns_av_R_equivalents     0.0749
_diffrn_reflns_av_sigmaI/netI     0.0578
_diffrn_reflns_theta_min     1.78
_diffrn_reflns_theta_max     25.99
_diffrn_reflns_theta_full     25.99
_diffrn_measured_fraction_theta_max     1.000
_diffrn_measured_fraction_theta_full     1.000
_diffrn_reflns_limit_h_min     -9
_diffrn_reflns_limit_h_max     9
_diffrn_reflns_limit_k_min     -18
_diffrn_reflns_limit_k_max     12
_diffrn_reflns_limit_l_min     -22
_diffrn_reflns_limit_l_max     22
_diffrn_standards_number     0
_diffrn_standards_interval_count     .
_diffrn_standards_interval_time     .
_diffrn_standards_decay_%     ?
_refine_special_details
;
Refinement of <i>F</i>^2^ against ALL reflections. The weighted <i>R</i>-factor
<i>wR</i> and goodness of fit <i>S</i> are based on <i>F</i>^2^, conventional
<i>R</i>-factors <i>R</i> are based on <i>F</i>, with <i>F</i> set to zero for
negative <i>F</i>^2^. The threshold expression of <i>F</i>^2^ >
\s(<i>F</i>^2^) is used only for calculating <i>R</i>-factors(gt) <i>etc</i>.
and is not relevant to the choice of reflections for refinement.
<i>R</i>-factors based on <i>F</i>^2^ are statistically about twice as large
as those based on <i>F</i>, and <i>R</i>- factors based on ALL data will be
even larger.
;
_reflns_number_total     4174
_reflns_number_gt     3834
_reflns_threshold_expression     'I>2\s(I)'
_refine_ls_structure_factor_coef     Fsqd
_refine_ls_matrix_type     full
_refine_ls_R_factor_all     0.0407
_refine_ls_R_factor_gt     0.0376
_refine_ls_wR_factor_gt     0.0850
_refine_ls_wR_factor_ref     0.0864
_refine_ls_goodness_of_fit_ref     0.991
_refine_ls_restrained_S_all     0.991
_refine_ls_number_reflns     4174
_refine_ls_number_parameters     242
_refine_ls_number_restraints     0
_refine_ls_hydrogen_treatment     mixed
_refine_ls_weighting_scheme     calc
_refine_ls_weighting_details
                 'calc w=1/[\s^2^(Fo^2^)+(0.0379P)^2^] where P=(Fo^2^+2Fc^2^)/3'
_atom_sites_solution_hydrogens     geom
_atom_sites_solution_primary     direct
_atom_sites_solution_secondary     difmap
_refine_ls_shift/su_max     0.000
_refine_ls_shift/su_mean     0.000
_refine_diff_density_max     0.283
_refine_diff_density_min     -0.197
_refine_ls_extinction_method     none
_refine_ls_extinction_coef     ?
_refine_ls_abs_structure_details     'Flack, 1983: 1786 Friedel pairs'
_refine_ls_abs_structure_Flack     -0.04(6)
loop_
    _atom_type_symbol
    _atom_type_description
    _atom_type_scat_dispersion_real
    _atom_type_scat_dispersion_imag
    _atom_type_scat_source
    'C' 'C' 0.0033 0.0016
                         'International Tables Vol C Tables 4.2.6.8 and 6.1.1.4'
    'H' 'H' 0.0000 0.0000
                         'International Tables Vol C Tables 4.2.6.8 and 6.1.1.4'
    'N' 'N' 0.0061 0.0033
                         'International Tables Vol C Tables 4.2.6.8 and 6.1.1.4'
    'O' 'O' 0.0106 0.0060
                         'International Tables Vol C Tables 4.2.6.8 and 6.1.1.4'
    'S' 'S' 0.1246 0.1234
                         'International Tables Vol C Tables 4.2.6.8 and 6.1.1.4'
    'Cl' 'Cl' 0.1484 0.1585
                         'International Tables Vol C Tables 4.2.6.8 and 6.1.1.4'
_computing_data_collection     'SMART (Bruker, 2007)'
_computing_cell_refinement     'SAINT (Bruker, 2007)'
_computing_data_reduction     'SAINT (Bruker, 2007)'
_computing_structure_solution     'SHELXS97 (Sheldrick, 2008)'
_computing_structure_refinement     'SHELXL97 (Sheldrick, 2008)'
_computing_molecular_graphics     'SHELXTL (Sheldrick, 2008)'
_computing_publication_material     'SHELXTL (Sheldrick, 2008)'
loop_
    _atom_site_type_symbol
    _atom_site_label
    _atom_site_fract_x
    _atom_site_fract_y
    _atom_site_fract_z
    _atom_site_U_iso_or_equiv
    _atom_site_adp_type
    _atom_site_calc_flag
    _atom_site_refinement_flags
    _atom_site_occupancy
    _atom_site_symmetry_multiplicity
    _atom_site_disorder_assembly
    _atom_site_disorder_group
    S S1 0.31897(9) 0.05580(5) 0.41327(3) 0.04581(18) Uani d . 1 1 . .
    S S2 -0.02571(8) 0.04757(4) 0.21496(3) 0.03700(15) Uani d . 1 1 . .
    Cl Cl1 0.30446(8) -0.00843(5) 0.15767(3) 0.04829(18) Uani d . 1 1 . .
    Cl Cl2 0.05808(9) -0.14312(4) 0.19785(4) 0.05009(18) Uani d . 1 1 . .
    N N1 0.2849(3) 0.04579(15) 0.32217(10) 0.0382(5) Uani d . 1 1 . .
    O O1 0.1580(3) 0.0660(2) 0.45195(11) 0.0862(8) Uani d . 1 1 . .
    O O2 0.0522(2) 0.13428(12) 0.22302(11) 0.0505(5) Uani d . 1 1 . .
    O O3 -0.1488(2) 0.01835(13) 0.26710(9) 0.0501(5) Uani d . 1 1 . .
    C C1 0.1468(3) -0.03735(16) 0.22190(13) 0.0356(5) Uani d . 1 1 . .
    C C2 0.2123(3) -0.04217(15) 0.30187(12) 0.0350(5) Uani d . 1 1 . .
    H H2 0.1156 -0.0537 0.3342 0.042 Uiso calc R 1 1 . .
    C C3 0.3408(3) -0.11663(16) 0.31436(12) 0.0350(5) Uani d . 1 1 . .
    C C4 0.5097(3) -0.10324(17) 0.29887(13) 0.0392(6) Uani d . 1 1 . .
    H H4 0.5458 -0.0477 0.2805 0.047 Uiso calc R 1 1 . .
    C C5 0.6241(4) -0.17113(19) 0.31038(14) 0.0481(7) Uani d . 1 1 . .
    H H5 0.7373 -0.1616 0.2993 0.058 Uiso calc R 1 1 . .
    C C6 0.5737(4) -0.2531(2) 0.33810(17) 0.0584(8) Uani d . 1 1 . .
    H H6 0.6522 -0.2990 0.3456 0.070 Uiso calc R 1 1 . .
    C C7 0.4087(5) -0.2670(2) 0.3544(2) 0.0658(9) Uani d . 1 1 . .
    H H7 0.3742 -0.3225 0.3732 0.079 Uiso calc R 1 1 . .
    C C8 0.2916(4) -0.19900(19) 0.34330(16) 0.0534(7) Uani d . 1 1 . .
    H H8 0.1790 -0.2088 0.3554 0.064 Uiso calc R 1 1 . .
    C C9 0.4166(4) 0.16808(18) 0.41012(14) 0.0459(7) Uani d . 1 1 . .
    C C10 0.5815(4) 0.1612(2) 0.3691(2) 0.0754(10) Uani d . 1 1 . .
    H H10A 0.5600 0.1451 0.3188 0.113 Uiso calc R 1 1 . .
    H H10B 0.6509 0.1157 0.3916 0.113 Uiso calc R 1 1 . .
    H H10C 0.6386 0.2185 0.3708 0.113 Uiso calc R 1 1 . .
    C C11 0.4464(5) 0.1909(2) 0.49142(18) 0.0764(10) Uani d . 1 1 . .
    H H11A 0.5033 0.2481 0.4951 0.115 Uiso calc R 1 1 . .
    H H11B 0.5146 0.1446 0.5136 0.115 Uiso calc R 1 1 . .
    H H11C 0.3399 0.1943 0.5165 0.115 Uiso calc R 1 1 . .
    C C12 0.2961(5) 0.2359(2) 0.37614(17) 0.0702(10) Uani d . 1 1 . .
    H H12A 0.3346 0.2962 0.3865 0.105 Uiso calc R 1 1 . .
    H H12B 0.1855 0.2276 0.3966 0.105 Uiso calc R 1 1 . .
    H H12C 0.2920 0.2270 0.3238 0.105 Uiso calc R 1 1 . .
    C C13 -0.1098(3) 0.04079(18) 0.12566(13) 0.0391(6) Uani d . 1 1 . .
    C C14 -0.0407(4) 0.0949(2) 0.07116(15) 0.0514(7) Uani d . 1 1 . .
    H H14 0.0539 0.1305 0.0803 0.062 Uiso calc R 1 1 . .
    C C15 -0.1168(4) 0.0943(3) 0.00274(17) 0.0673(9) Uani d . 1 1 . .
    H H15 -0.0724 0.1292 -0.0352 0.081 Uiso calc R 1 1 . .
    C C16 -0.2563(4) 0.0429(2) -0.00949(16) 0.0656(9) Uani d . 1 1 . .
    H H16 -0.3057 0.0432 -0.0560 0.079 Uiso calc R 1 1 . .
    C C17 -0.3265(4) -0.0098(2) 0.04547(17) 0.0581(8) Uani d . 1 1 . .
    H H17 -0.4227 -0.0441 0.0364 0.070 Uiso calc R 1 1 . .
    C C18 -0.2513(3) -0.01063(19) 0.11397(15) 0.0463(6) Uani d . 1 1 . .
    H H18 -0.2961 -0.0456 0.1518 0.056 Uiso calc R 1 1 . .
    H H1 0.237(3) 0.0892(18) 0.3050(14) 0.041(8) Uiso d . 1 1 . .
loop_
    _atom_site_aniso_label
    _atom_site_aniso_U_11
    _atom_site_aniso_U_22
    _atom_site_aniso_U_33
    _atom_site_aniso_U_12
    _atom_site_aniso_U_13
    _atom_site_aniso_U_23
    S1 0.0602(4) 0.0465(4) 0.0308(3) -0.0052(3) -0.0030(3) 0.0027(3)
    S2 0.0334(3) 0.0386(3) 0.0389(3) 0.0012(3) -0.0006(2) -0.0038(3)
    Cl1 0.0409(3) 0.0641(4) 0.0399(3) 0.0035(3) 0.0099(3) 0.0063(3)
    Cl2 0.0535(4) 0.0381(3) 0.0587(4) -0.0048(3) -0.0079(3) -0.0113(3)
    N1 0.0503(13) 0.0327(11) 0.0316(10) 0.0010(11) -0.0046(9) 0.0017(9)
    O1 0.0792(15) 0.126(2) 0.0538(12) -0.0324(16) 0.0265(12) -0.0116(13)
    O2 0.0522(11) 0.0372(10) 0.0621(12) -0.0006(9) -0.0135(10) -0.0033(8)
    O3 0.0396(9) 0.0694(13) 0.0412(9) 0.0064(9) 0.0068(8) -0.0025(9)
    C1 0.0339(12) 0.0355(13) 0.0375(12) -0.0035(10) 0.0007(10) -0.0024(10)
    C2 0.0373(12) 0.0343(12) 0.0334(11) -0.0039(11) 0.0056(10) 0.0023(10)
    C3 0.0373(13) 0.0325(13) 0.0352(12) -0.0022(10) -0.0024(10) -0.0008(10)
    C4 0.0414(14) 0.0402(14) 0.0360(13) 0.0010(11) 0.0054(11) 0.0002(11)
    C5 0.0435(15) 0.0576(18) 0.0433(14) 0.0084(13) 0.0014(12) -0.0091(13)
    C6 0.063(2) 0.0442(17) 0.0677(19) 0.0158(15) -0.0101(16) -0.0060(15)
    C7 0.073(2) 0.0365(16) 0.088(2) -0.0026(15) -0.0091(19) 0.0145(15)
    C8 0.0458(16) 0.0450(16) 0.0693(18) -0.0078(14) -0.0022(15) 0.0114(14)
    C9 0.0569(17) 0.0404(15) 0.0403(14) 0.0007(13) -0.0041(12) -0.0078(11)
    C10 0.064(2) 0.077(2) 0.085(2) -0.024(2) 0.0075(18) -0.0120(19)
    C11 0.103(3) 0.071(2) 0.0547(18) 0.001(2) -0.025(2) -0.0192(17)
    C12 0.112(3) 0.0453(17) 0.0533(17) 0.0220(19) -0.0169(19) -0.0043(14)
    C13 0.0370(13) 0.0429(14) 0.0373(12) 0.0088(12) -0.0010(10) -0.0008(11)
    C14 0.0466(15) 0.0557(17) 0.0520(17) 0.0031(15) 0.0024(13) 0.0057(13)
    C15 0.071(2) 0.087(2) 0.0443(17) 0.017(2) 0.0021(16) 0.0115(16)
    C16 0.073(2) 0.080(2) 0.0440(15) 0.022(2) -0.0168(15) -0.0116(17)
    C17 0.0516(16) 0.0634(19) 0.0594(17) 0.0085(16) -0.0146(15) -0.0173(15)
    C18 0.0428(14) 0.0472(15) 0.0489(15) 0.0021(13) -0.0045(12) -0.0064(12)
_geom_special_details
;
All e.s.d.'s (except the e.s.d. in the dihedral angle between two l.s. planes)
are estimated using the full covariance matrix. The cell e.s.d.'s are taken
into account individually in the estimation of e.s.d.'s in distances, angles
and torsion angles; correlations between e.s.d.'s in cell parameters are only
used when they are defined by crystal symmetry. An approximate (isotropic)
treatment of cell e.s.d.'s is used for estimating e.s.d.'s involving l.s.
planes.
;
loop_
    _geom_bond_atom_site_label_1
    _geom_bond_atom_site_label_2
    _geom_bond_site_symmetry_2
    _geom_bond_distance
    _geom_bond_publ_flag
    S1 O1 . 1.464(2) ?
    S1 N1 . 1.682(2) ?
    S1 C9 . 1.831(3) ?
    S2 O3 . 1.4258(18) ?
    S2 O2 . 1.4296(19) ?
    S2 C13 . 1.755(2) ?
    S2 C1 . 1.860(3) ?
    Cl1 C1 . 1.761(2) ?
    Cl2 C1 . 1.768(2) ?
    N1 C2 . 1.468(3) ?
    N1 H1 . 0.81(3) ?
    C1 C2 . 1.543(3) ?
    C2 C3 . 1.516(3) ?
    C2 H2 . 0.9800 ?
    C3 C8 . 1.381(4) ?
    C3 C4 . 1.382(3) ?
    C4 C5 . 1.368(4) ?
    C4 H4 . 0.9300 ?
    C5 C6 . 1.371(4) ?
    C5 H5 . 0.9300 ?
    C6 C7 . 1.356(5) ?
    C6 H6 . 0.9300 ?
    C7 C8 . 1.382(4) ?
    C7 H7 . 0.9300 ?
    C8 H8 . 0.9300 ?
    C9 C10 . 1.507(4) ?
    C9 C12 . 1.516(4) ?
    C9 C11 . 1.532(4) ?
    C10 H10A . 0.9600 ?
    C10 H10B . 0.9600 ?
    C10 H10C . 0.9600 ?
    C11 H11A . 0.9600 ?
    C11 H11B . 0.9600 ?
    C11 H11C . 0.9600 ?
    C12 H12A . 0.9600 ?
    C12 H12B . 0.9600 ?
    C12 H12C . 0.9600 ?
    C13 C18 . 1.371(4) ?
    C13 C14 . 1.385(4) ?
    C14 C15 . 1.381(4) ?
    C14 H14 . 0.9300 ?
    C15 C16 . 1.359(5) ?
    C15 H15 . 0.9300 ?
    C16 C17 . 1.382(5) ?
    C16 H16 . 0.9300 ?
    C17 C18 . 1.379(4) ?
    C17 H17 . 0.9300 ?
    C18 H18 . 0.9300 ?
loop_
    _geom_angle_atom_site_label_1
    _geom_angle_atom_site_label_2
    _geom_angle_atom_site_label_3
    _geom_angle_site_symmetry_1
    _geom_angle_site_symmetry_3
    _geom_angle
    _geom_angle_publ_flag
    O1 S1 N1 . . 109.91(13) ?
    O1 S1 C9 . . 106.88(15) ?
    N1 S1 C9 . . 96.71(11) ?
    O3 S2 O2 . . 119.92(12) ?
    O3 S2 C13 . . 109.64(12) ?
    O2 S2 C13 . . 108.03(12) ?
    O3 S2 C1 . . 104.70(11) ?
    O2 S2 C1 . . 106.24(11) ?
    C13 S2 C1 . . 107.65(11) ?
    C2 N1 S1 . . 112.80(16) ?
    C2 N1 H1 . . 115.1(19) ?
    S1 N1 H1 . . 112.7(19) ?
    C2 C1 Cl1 . . 113.30(16) ?
    C2 C1 Cl2 . . 108.97(16) ?
    Cl1 C1 Cl2 . . 109.45(13) ?
    C2 C1 S2 . . 110.00(16) ?
    Cl1 C1 S2 . . 108.24(12) ?
    Cl2 C1 S2 . . 106.66(12) ?
    N1 C2 C3 . . 110.0(2) ?
    N1 C2 C1 . . 109.09(18) ?
    C3 C2 C1 . . 113.58(19) ?
    N1 C2 H2 . . 108.0 ?
    C3 C2 H2 . . 108.0 ?
    C1 C2 H2 . . 108.0 ?
    C8 C3 C4 . . 118.5(2) ?
    C8 C3 C2 . . 120.5(2) ?
    C4 C3 C2 . . 121.1(2) ?
    C5 C4 C3 . . 120.4(2) ?
    C5 C4 H4 . . 119.8 ?
    C3 C4 H4 . . 119.8 ?
    C4 C5 C6 . . 120.7(3) ?
    C4 C5 H5 . . 119.6 ?
    C6 C5 H5 . . 119.6 ?
    C7 C6 C5 . . 119.6(3) ?
    C7 C6 H6 . . 120.2 ?
    C5 C6 H6 . . 120.2 ?
    C6 C7 C8 . . 120.4(3) ?
    C6 C7 H7 . . 119.8 ?
    C8 C7 H7 . . 119.8 ?
    C3 C8 C7 . . 120.4(3) ?
    C3 C8 H8 . . 119.8 ?
    C7 C8 H8 . . 119.8 ?
    C10 C9 C12 . . 112.9(3) ?
    C10 C9 C11 . . 110.9(3) ?
    C12 C9 C11 . . 110.1(3) ?
    C10 C9 S1 . . 108.7(2) ?
    C12 C9 S1 . . 110.2(2) ?
    C11 C9 S1 . . 103.6(2) ?
    C9 C10 H10A . . 109.5 ?
    C9 C10 H10B . . 109.5 ?
    H10A C10 H10B . . 109.5 ?
    C9 C10 H10C . . 109.5 ?
    H10A C10 H10C . . 109.5 ?
    H10B C10 H10C . . 109.5 ?
    C9 C11 H11A . . 109.5 ?
    C9 C11 H11B . . 109.5 ?
    H11A C11 H11B . . 109.5 ?
    C9 C11 H11C . . 109.5 ?
    H11A C11 H11C . . 109.5 ?
    H11B C11 H11C . . 109.5 ?
    C9 C12 H12A . . 109.5 ?
    C9 C12 H12B . . 109.5 ?
    H12A C12 H12B . . 109.5 ?
    C9 C12 H12C . . 109.5 ?
    H12A C12 H12C . . 109.5 ?
    H12B C12 H12C . . 109.5 ?
    C18 C13 C14 . . 122.2(2) ?
    C18 C13 S2 . . 119.0(2) ?
    C14 C13 S2 . . 118.5(2) ?
    C15 C14 C13 . . 117.7(3) ?
    C15 C14 H14 . . 121.1 ?
    C13 C14 H14 . . 121.1 ?
    C16 C15 C14 . . 120.4(3) ?
    C16 C15 H15 . . 119.8 ?
    C14 C15 H15 . . 119.8 ?
    C15 C16 C17 . . 121.6(3) ?
    C15 C16 H16 . . 119.2 ?
    C17 C16 H16 . . 119.2 ?
    C18 C17 C16 . . 118.8(3) ?
    C18 C17 H17 . . 120.6 ?
    C16 C17 H17 . . 120.6 ?
    C13 C18 C17 . . 119.2(3) ?
    C13 C18 H18 . . 120.4 ?
    C17 C18 H18 . . 120.4 ?
loop_
    _geom_torsion_atom_site_label_1
    _geom_torsion_atom_site_label_2
    _geom_torsion_atom_site_label_3
    _geom_torsion_atom_site_label_4
    _geom_torsion_site_symmetry_1
    _geom_torsion_site_symmetry_2
    _geom_torsion_site_symmetry_3
    _geom_torsion_site_symmetry_4
    _geom_torsion
    _geom_torsion_publ_flag
    O1 S1 N1 C2 . . . . -72.4(2) ?
    C9 S1 N1 C2 . . . . 176.92(18) ?
    O3 S2 C1 C2 . . . . -56.98(18) ?
    O2 S2 C1 C2 . . . . 70.87(18) ?
    C13 S2 C1 C2 . . . . -173.60(16) ?
    O3 S2 C1 Cl1 . . . . 178.74(12) ?
    O2 S2 C1 Cl1 . . . . -53.41(15) ?
    C13 S2 C1 Cl1 . . . . 62.12(15) ?
    O3 S2 C1 Cl2 . . . . 61.06(14) ?
    O2 S2 C1 Cl2 . . . . -171.09(12) ?
    C13 S2 C1 Cl2 . . . . -55.56(15) ?
    S1 N1 C2 C3 . . . . -68.1(2) ?
    S1 N1 C2 C1 . . . . 166.75(16) ?
    Cl1 C1 C2 N1 . . . . 58.3(2) ?
    Cl2 C1 C2 N1 . . . . -179.58(16) ?
    S2 C1 C2 N1 . . . . -63.0(2) ?
    Cl1 C1 C2 C3 . . . . -64.7(2) ?
    Cl2 C1 C2 C3 . . . . 57.4(2) ?
    S2 C1 C2 C3 . . . . 173.99(16) ?
    N1 C2 C3 C8 . . . . 140.1(2) ?
    C1 C2 C3 C8 . . . . -97.3(3) ?
    N1 C2 C3 C4 . . . . -38.3(3) ?
    C1 C2 C3 C4 . . . . 84.2(3) ?
    C8 C3 C4 C5 . . . . 1.6(4) ?
    C2 C3 C4 C5 . . . . -179.9(2) ?
    C3 C4 C5 C6 . . . . -0.7(4) ?
    C4 C5 C6 C7 . . . . -0.2(4) ?
    C5 C6 C7 C8 . . . . 0.0(5) ?
    C4 C3 C8 C7 . . . . -1.8(4) ?
    C2 C3 C8 C7 . . . . 179.8(3) ?
    C6 C7 C8 C3 . . . . 1.0(5) ?
    O1 S1 C9 C10 . . . . -178.7(2) ?
    N1 S1 C9 C10 . . . . -65.5(2) ?
    O1 S1 C9 C12 . . . . -54.5(2) ?
    N1 S1 C9 C12 . . . . 58.8(2) ?
    O1 S1 C9 C11 . . . . 63.3(2) ?
    N1 S1 C9 C11 . . . . 176.5(2) ?
    O3 S2 C13 C18 . . . . -17.1(2) ?
    O2 S2 C13 C18 . . . . -149.4(2) ?
    C1 S2 C13 C18 . . . . 96.3(2) ?
    O3 S2 C13 C14 . . . . 156.5(2) ?
    O2 S2 C13 C14 . . . . 24.2(2) ?
    C1 S2 C13 C14 . . . . -90.2(2) ?
    C18 C13 C14 C15 . . . . -1.6(4) ?
    S2 C13 C14 C15 . . . . -174.9(2) ?
    C13 C14 C15 C16 . . . . 0.9(4) ?
    C14 C15 C16 C17 . . . . 0.2(5) ?
    C15 C16 C17 C18 . . . . -0.7(5) ?
    C14 C13 C18 C17 . . . . 1.0(4) ?
    S2 C13 C18 C17 . . . . 174.3(2) ?
    C16 C17 C18 C13 . . . . 0.1(4) ?
loop_
    _geom_hbond_atom_site_label_D
    _geom_hbond_atom_site_label_H
    _geom_hbond_atom_site_label_A
    _geom_hbond_site_symmetry_A
    _geom_hbond_distance_DH
    _geom_hbond_distance_HA
    _geom_hbond_distance_DA
    _geom_hbond_angle_DHA
    _geom_hbond_publ_flag
    C17 H17 O1 2_454 0.93 2.44 3.236(4) 144.2 yes
    N1 H1 O2 . 0.81(3) 2.19(3) 2.889(3) 145(3) yes
    N1 H1 S2 . 0.81(3) 2.72(3) 3.138(2) 114(2) no
_iucr_refine_instructions_details
;
TITL cd201354 in P2(1)2(1)2(1)
CELL 0.71073   7.9244  14.7720  18.1511  90.000  90.000  90.000
ZERR    4.00   0.0020   0.0037   0.0046   0.000   0.000   0.000
LATT -1
SYMM 0.5-X, -Y, 0.5+Z
SYMM -X, 0.5+Y, 0.5-Z
SYMM 0.5+X, 0.5-Y, -Z
SFAC C  H  N  O  S  Cl
UNIT 72 84 4 12 8 8
OMIT  -3.00  52.00
L.S. 4
ACTA
BOND $H
FMAP 2
PLAN 20
eqiv $1 -x-0.5,-y,z-0.5
conf
htab n1 s2
htab n1 o2
htab
htab c17 o1_$1
mpla c13 c14 c15 c16 c17 c18
mpla c3 c4 c5 c6 c7 c8
wpdb -1
WGHT  0.037900  0.000000
FVAR  0.481220
MOLE 1
S1     5   0.318971  0.055798  0.413270 11.000000  0.060220  0.046460 =
           0.030760  0.002720 -0.003030 -0.005240
S2     5  -0.025714  0.047567  0.214964 11.000000  0.033440  0.038640 =
           0.038910 -0.003750 -0.000610  0.001180
Cl1    6   0.304464 -0.008428  0.157672 11.000000  0.040890  0.064090 =
           0.039890  0.006290  0.009880  0.003470
Cl2    6   0.058081 -0.143124  0.197850 11.000000  0.053500  0.038060 =
           0.058710 -0.011280 -0.007880 -0.004810
N1     3   0.284908  0.045790  0.322175 11.000000  0.050350  0.032690 =
           0.031640  0.001710 -0.004640  0.000960
O1     4   0.157960  0.065968  0.451951 11.000000  0.079240  0.125730 =
           0.053750 -0.011620  0.026550 -0.032410
O2     4   0.052240  0.134281  0.223021 11.000000  0.052180  0.037210 =
           0.062080 -0.003250 -0.013480 -0.000620
O3     4  -0.148777  0.018354  0.267103 11.000000  0.039610  0.069360 =
           0.041210 -0.002480  0.006840  0.006370
C1     1   0.146848 -0.037346  0.221903 11.000000  0.033920  0.035530 =
           0.037460 -0.002380  0.000690 -0.003530
C2     1   0.212279 -0.042171  0.301865 11.000000  0.037340  0.034280 =
           0.033380  0.002260  0.005600 -0.003880
AFIX 13
H2     2   0.115642 -0.053676  0.334229 11.000000 -1.200000
AFIX 0
C3     1   0.340750 -0.116634  0.314359 11.000000  0.037270  0.032500 =
           0.035180 -0.000750 -0.002420 -0.002200
C4     1   0.509703 -0.103238  0.298866 11.000000  0.041400  0.040240 =
           0.036020  0.000240  0.005410  0.000970
AFIX 43
H4     2   0.545817 -0.047745  0.280508 11.000000 -1.200000
AFIX 0
C5     1   0.624087 -0.171135  0.310381 11.000000  0.043490  0.057580 =
           0.043310 -0.009110  0.001370  0.008430
AFIX 43
H5     2   0.737268 -0.161571  0.299290 11.000000 -1.200000
AFIX 0
C6     1   0.573686 -0.253132  0.338095 11.000000  0.063400  0.044230 =
           0.067720 -0.005970 -0.010130  0.015760
AFIX 43
H6     2   0.652193 -0.299001  0.345644 11.000000 -1.200000
AFIX 0
C7     1   0.408733 -0.266970  0.354436 11.000000  0.072890  0.036500 =
           0.087960  0.014480 -0.009080 -0.002620
AFIX 43
H7     2   0.374190 -0.322521  0.373246 11.000000 -1.200000
AFIX 0
C8     1   0.291631 -0.199000  0.343299 11.000000  0.045820  0.045030 =
           0.069270  0.011380 -0.002220 -0.007810
AFIX 43
H8     2   0.179041 -0.208783  0.355368 11.000000 -1.200000
AFIX 0
C9     1   0.416637  0.168077  0.410124 11.000000  0.056910  0.040390 =
           0.040300 -0.007830 -0.004120  0.000680
C10    1   0.581473  0.161205  0.369122 11.000000  0.063760  0.077020 =
           0.085490 -0.011950  0.007520 -0.024440
AFIX 137
H10A   2   0.559986  0.145079  0.318753 11.000000 -1.500000
H10B   2   0.650854  0.115683  0.391646 11.000000 -1.500000
H10C   2   0.638600  0.218474  0.370846 11.000000 -1.500000
AFIX 0
C11    1   0.446395  0.190915  0.491425 11.000000  0.103400  0.070940 =
           0.054720 -0.019210 -0.025280  0.000910
AFIX 137
H11A   2   0.503297  0.248109  0.495116 11.000000 -1.500000
H11B   2   0.514590  0.144616  0.513584 11.000000 -1.500000
H11C   2   0.339943  0.194333  0.516518 11.000000 -1.500000
AFIX 0
C12    1   0.296127  0.235948  0.376137 11.000000  0.112070  0.045300 =
           0.053260 -0.004320 -0.016900  0.021960
AFIX 137
H12A   2   0.334611  0.296229  0.386541 11.000000 -1.500000
H12B   2   0.185470  0.227601  0.396564 11.000000 -1.500000
H12C   2   0.291978  0.226998  0.323783 11.000000 -1.500000
AFIX 0
C13    1  -0.109786  0.040789  0.125665 11.000000  0.037000  0.042910 =
           0.037310 -0.000830 -0.001010  0.008800
C14    1  -0.040652  0.094932  0.071160 11.000000  0.046590  0.055700 =
           0.051960  0.005720  0.002350  0.003100
AFIX 43
H14    2   0.053860  0.130511  0.080337 11.000000 -1.200000
AFIX 0
C15    1  -0.116815  0.094292  0.002736 11.000000  0.071090  0.086590 =
           0.044320  0.011480  0.002100  0.016570
AFIX 43
H15    2  -0.072393  0.129237 -0.035215 11.000000 -1.200000
AFIX 0
C16    1  -0.256304  0.042905 -0.009486 11.000000  0.072620  0.080290 =
           0.043960 -0.011600 -0.016770  0.021770
AFIX 43
H16    2  -0.305739  0.043213 -0.055955 11.000000 -1.200000
AFIX 0
C17    1  -0.326471 -0.009802  0.045473 11.000000  0.051630  0.063360 =
           0.059380 -0.017290 -0.014630  0.008490
AFIX 43
H17    2  -0.422663 -0.044103  0.036401 11.000000 -1.200000
AFIX 0
C18    1  -0.251342 -0.010625  0.113974 11.000000  0.042770  0.047180 =
           0.048930 -0.006410 -0.004480  0.002130
AFIX 43
H18    2  -0.296134 -0.045634  0.151803 11.000000 -1.200000
AFIX 0
H1     2   0.237334  0.089217  0.304993 11.000000  0.041290
Q1     1  -0.071100 -0.140600  0.195800 11.000000  0.050000      0.28
Q2     1   0.172400 -0.143300  0.197900 11.000000  0.050000      0.26
Q3     1   0.182400 -0.018400  0.164400 11.000000  0.050000      0.26
Q4     1   0.369100  0.122000  0.406500 11.000000  0.050000      0.24
Q5     1   0.098500  0.035000  0.220200 11.000000  0.050000      0.23
Q6     1   0.475400  0.165700  0.385300 11.000000  0.050000      0.23
Q7     1   0.421400 -0.003000  0.154200 11.000000  0.050000      0.22
Q8     1   0.200500  0.066000  0.411900 11.000000  0.050000      0.21
Q9     1  -0.145100  0.042900  0.232800 11.000000  0.050000      0.21
Q10    1   0.425300 -0.101900  0.315700 11.000000  0.050000      0.21
Q11    1   0.125700 -0.078400  0.206700 11.000000  0.050000      0.20
Q12    1   0.246600  0.054400  0.460500 11.000000  0.050000      0.20
Q13    1   0.151400  0.843800  0.498600 11.000000  0.050000      0.19
Q14    1   0.448100  0.042300  0.411400 11.000000  0.050000      0.18
Q15    1   0.062900 -0.197900  0.194000 11.000000  0.050000      0.18
Q16    1   0.212500 -0.001600  0.317000 11.000000  0.050000      0.17
Q17    1  -0.139700 -0.003100  0.123100 11.000000  0.050000      0.17
Q18    1   0.517700 -0.255600  0.371800 11.000000  0.050000      0.17
Q19    1  -0.265600  0.079400  0.263500 11.000000  0.050000      0.17
Q20    1  -0.225300  0.105400  0.006200 11.000000  0.050000      0.17
HKLF 4
END
;
