# Supplementary material for: (R)-N-[(R)-2,2-Di­chloro-1-phenyl-2-(phenyl­sulfon­yl)eth­yl]-2-methyl­propane-2-sulfinamide
Source: Acta Crystallogr Sect E Struct Rep Online. 2014 Jan 8;70(Pt 2):o119. doi: 10.1107/S1600536813034909 (PMC3998287; doi:10.1107/S1600536813034909)
Supplement: Supplementary file 2 [file e-70-0o119-Isup2.hkl]

# 
# h,k,l, Fc-squared, Fo-squared, sigma(Fo-squared) and status flag 
# 
data_I
_shelx_title ' cd201354 in P2(1)2(1)2(1)' 
_shelx_refln_list_code          4 
_shelx_F_calc_maximum      209.49 
_exptl_crystal_F_000       904.00 
_reflns_d_resolution_high  0.8108 
 
loop_ 
 _symmetry_equiv_pos_as_xyz 
 'x, y, z' 
 '-x+1/2, -y, z+1/2' 
 '-x, y+1/2, -z+1/2' 
 'x+1/2, -y+1/2, -z' 
 
_cell_length_a     7.9244 
_cell_length_b    14.7720 
_cell_length_c    18.1511 
_cell_angle_alpha  90.000 
_cell_angle_beta   90.000 
_cell_angle_gamma  90.000 
 
_shelx_F_squared_multiplier     1.000 
 
loop_ 
 _refln_index_h 
 _refln_index_k 
 _refln_index_l 
 _refln_F_squared_calc 
 _refln_F_squared_meas 
 _refln_F_squared_sigma 
 _refln_observed_status 
   2   0   0      565.23      567.72     18.44 o 
   4   0   0       54.92       34.24      8.46 o 
   6   0   0      503.25      462.61     30.31 o 
   8   0   0      576.43      584.18     27.35 o 
   1   1   0     9419.82     9086.32    415.11 o 
   2   1   0     5045.06     4226.53    253.68 o 
   3   1   0     2293.23     2009.99     30.19 o 
   4   1   0      821.43      786.56     21.76 o 
   5   1   0      434.15      452.03     18.85 o 
   6   1   0      263.64      248.34     21.87 o 
   7   1   0      586.73      564.05     20.25 o 
   8   1   0       32.74       52.94     11.31 o 
   9   1   0      965.90     1095.24     60.20 o 
   0   2   0    43886.30    38197.67    358.63 o 
   1   2   0      811.21      863.06     47.68 o 
   2   2   0    13069.10    12968.65    305.91 o 
   3   2   0      280.40      299.14     11.39 o 
   4   2   0      653.84      641.25     15.46 o 
   5   2   0      152.25      168.24     10.49 o 
   6   2   0     2487.10     2359.83     72.64 o 
   7   2   0      836.41      798.86     30.92 o 
   8   2   0        5.21       21.87      7.31 o 
   9   2   0       70.89       84.99     14.38 o 
   1   3   0        2.27       14.73      1.77 o 
   2   3   0     4337.08     4312.03    197.26 o 
   3   3   0     4337.66     4473.17    164.73 o 
   4   3   0       68.96       82.64      5.58 o 
   5   3   0     2602.27     2296.57    116.25 o 
   6   3   0      619.15      577.17     17.38 o 
   7   3   0        8.63       14.14      6.69 o 
   8   3   0       94.12      108.26     15.30 o 
   9   3   0      336.08      395.21     38.61 o 
   0   4   0     5854.89     5957.94    160.25 o 
   1   4   0    15878.44    16881.33    733.64 o 
   2   4   0    19503.33    20112.87   1337.59 o 
   3   4   0     5540.98     5722.75    294.56 o 
   4   4   0       47.88       48.57      8.75 o 
   5   4   0      368.26      388.83     17.63 o 
   6   4   0      469.90      442.84     18.80 o 
   7   4   0       46.31       42.41      9.95 o 
   8   4   0        1.03        1.24      5.80 o 
   9   4   0        7.00        2.07     11.18 o 
   1   5   0       20.28       17.58      2.98 o 
   2   5   0     3589.23     3903.88    231.19 o 
   3   5   0      460.25      542.64     39.49 o 
   4   5   0     1007.58      874.21    145.87 o 
   5   5   0      108.50      129.60      7.89 o 
   6   5   0      287.23      317.11     20.12 o 
   7   5   0       76.92       79.47     12.87 o 
   8   5   0      192.53      191.08     18.57 o 
   9   5   0      137.61      167.44     20.80 o 
   0   6   0     1973.41     2206.08    122.40 o 
   1   6   0      186.71      181.83      8.07 o 
   2   6   0      307.27      350.33     21.15 o 
   3   6   0     1894.65     2211.06    155.76 o 
   4   6   0       33.97       31.35      5.74 o 
   5   6   0       52.09       59.77     13.37 o 
   6   6   0      133.52      118.54     14.63 o 
   7   6   0        2.86        7.50      5.99 o 
   8   6   0      116.77      142.85     25.37 o 
   9   6   0        5.08        3.32      7.05 o 
   1   7   0      513.91      508.64     28.64 o 
   2   7   0     4104.95     4717.67    208.96 o 
   3   7   0     2948.24     3291.37    228.09 o 
   4   7   0       21.31       10.08      4.01 o 
   5   7   0     1625.69     1464.72    145.03 o 
   6   7   0        1.65        0.76      5.18 o 
   7   7   0      186.51      200.07     26.86 o 
   8   7   0      170.68      224.67     26.41 o 
   9   7   0        0.41        7.80      8.00 o 
   0   8   0        8.12       11.54      4.14 o 
   1   8   0      250.16      282.66      9.75 o 
   2   8   0       77.28       97.33      6.34 o 
   3   8   0       26.14       40.31      8.28 o 
   4   8   0       27.79       29.75      5.78 o 
   5   8   0       17.51       10.19      5.69 o 
   6   8   0       88.41       93.75     14.47 o 
   7   8   0      128.56      141.49     26.08 o 
   8   8   0      103.61      130.96     18.27 o 
   1   9   0      280.99      278.77     12.48 o 
   2   9   0      696.08      711.16     32.94 o 
   3   9   0       16.77       23.86     11.54 o 
   4   9   0       24.95       13.47      4.88 o 
   5   9   0      117.99      127.63     16.11 o 
   6   9   0       40.39       52.38     10.55 o 
   7   9   0       34.91       44.23     11.16 o 
   8   9   0       33.29       41.19     14.79 o 
   0  10   0     4750.29     4602.12    486.04 o 
   1  10   0      123.95      146.20     12.77 o 
   2  10   0      964.91      934.40     74.82 o 
   3  10   0       63.44       54.74     10.67 o 
   4  10   0       11.43       10.59      4.92 o 
   5  10   0       78.48       91.96     13.77 o 
   6  10   0       48.50       36.95      9.11 o 
   7  10   0        0.00        4.49      4.99 o 
   8  10   0       17.52       19.78      9.06 o 
   1  11   0      728.32      701.47     34.82 o 
   2  11   0      351.38      307.28     38.49 o 
   3  11   0        6.16        3.45      4.39 o 
   4  11   0       67.56       60.45     11.41 o 
   5  11   0        0.16        6.88      6.39 o 
   6  11   0      297.24      279.13     21.54 o 
   7  11   0       18.18       15.60      6.22 o 
   0  12   0      728.75      677.61     81.83 o 
   1  12   0      980.75      985.25     84.34 o 
   2  12   0       77.63       78.18      9.83 o 
   3  12   0      623.95      618.40     33.59 o 
   4  12   0      212.15      179.14     18.72 o 
   5  12   0       83.51       71.38     12.74 o 
   6  12   0      103.35       97.06     14.93 o 
   7  12   0       98.32      112.20     16.87 o 
   1  13   0       21.23       22.60      6.39 o 
   2  13   0       41.35       56.08      8.56 o 
   3  13   0      174.88      181.01     13.61 o 
   4  13   0       47.13       40.78     10.39 o 
   5  13   0      247.86      277.41     43.96 o 
   6  13   0      339.38      336.76     31.18 o 
   0  14   0       23.20       21.46     11.83 o 
   1  14   0       99.86      111.26     15.52 o 
   2  14   0       10.65       14.97      5.83 o 
   3  14   0      646.71      604.32     42.51 o 
   4  14   0        5.18        5.07      6.47 o 
   5  14   0       96.20       89.86     14.09 o 
   6  14   0       19.23       17.80      7.25 o 
   1  15   0      180.88      217.85     20.30 o 
   2  15   0      110.86      129.48     13.31 o 
   3  15   0      214.00      189.00     20.45 o 
   4  15   0       81.59       89.17     15.87 o 
   5  15   0       54.20       50.89     11.88 o 
   0  16   0       59.77       86.15     22.63 o 
   1  16   0      114.38      115.27     17.50 o 
   2  16   0       89.74       92.45     23.15 o 
   3  16   0      772.51      755.72    110.63 o 
   4  16   0        7.47        2.90      6.72 o 
   1  17   0       38.69       54.10     13.88 o 
   2  17   0      106.58      101.74     26.95 o 
   3  17   0      117.01      153.08     31.70 o 
   0  18   0       59.22      112.02     27.55 o 
   1  18   0       10.37       29.91     13.38 o 
   1   0   1     1895.85     1620.44    312.55 o 
   2   0   1      170.42      114.29      9.05 o 
   3   0   1    11231.89     9961.67     78.48 o 
   4   0   1      341.86      342.89     18.12 o 
   5   0   1      623.25      577.54     28.15 o 
   6   0   1      101.18      117.55     12.69 o 
   7   0   1      251.94      231.83     13.60 o 
   8   0   1        1.67        6.50      4.98 o 
   9   0   1       79.29      120.13     25.43 o 
  -9   1   1        4.08       10.28     12.48 o 
  -8   1   1      130.78      143.20     13.44 o 
  -7   1   1       77.08       79.69      9.71 o 
  -6   1   1      474.98      419.50     32.45 o 
  -5   1   1      296.31      301.08     15.68 o 
  -4   1   1     3217.48     2999.31     86.67 o 
  -3   1   1     1524.20     1469.38     78.03 o 
  -2   1   1     1296.13     1176.14     49.55 o 
  -1   1   1     7505.81     6940.17    147.42 o 
   0   1   1     1203.59     1143.08     67.19 o 
   1   1   1     7467.63     6930.44    262.92 o 
   2   1   1     1304.03     1183.17     50.74 o 
   3   1   1     1484.25     1369.72     25.88 o 
   4   1   1     3222.77     3009.27     34.74 o 
   5   1   1      314.40      307.69     12.61 o 
   6   1   1      472.32      427.66     16.43 o 
   7   1   1       78.60       79.92      9.42 o 
   8   1   1      131.26      130.45     23.02 o 
   9   1   1        3.88       -2.94     11.23 o 
  -9   2   1       21.07       15.97      8.40 o 
  -8   2   1       31.58       31.26     13.56 o 
  -7   2   1      466.92      474.81     20.86 o 
  -6   2   1       82.56       74.59      7.27 o 
  -5   2   1      714.27      694.12     15.85 o 
  -4   2   1      288.01      314.39      9.58 o 
  -3   2   1     1274.13     1208.61     19.77 o 
  -2   2   1      923.19      892.56     16.12 o 
  -1   2   1    15569.40    15615.25    600.32 o 
   0   2   1       12.05       14.85      1.34 o 
   1   2   1    15694.88    16172.51    682.31 o 
   2   2   1      900.46      899.23     32.56 o 
   3   2   1     1187.85     1102.42     40.71 o 
   4   2   1      293.11      295.64     13.56 o 
   5   2   1      713.29      701.69     18.45 o 
   6   2   1       91.26       85.44      8.65 o 
   7   2   1      470.73      445.16     18.30 o 
   8   2   1       28.16       33.98     13.60 o 
   9   2   1       20.22       15.37     13.90 o 
  -9   3   1      108.47      110.55     25.13 o 
  -8   3   1      188.19      214.38     19.45 o 
  -7   3   1      346.40      356.36     38.71 o 
  -6   3   1     1167.34     1162.47     45.24 o 
  -5   3   1      162.70      166.36      9.54 o 
  -4   3   1     1015.53     1029.45     40.16 o 
  -3   3   1     1870.62     1849.41     35.86 o 
  -2   3   1    12001.55    12653.09    333.48 o 
  -1   3   1     6600.52     5704.19    714.59 o 
   0   3   1       62.07       64.87      3.06 o 
   1   3   1     6597.32     7172.81    381.02 o 
   2   3   1    12030.06    12644.58    549.47 o 
   3   3   1     1858.63     1905.19     68.95 o 
   4   3   1     1011.86     1066.80     23.29 o 
   5   3   1      170.43      164.18     14.55 o 
   6   3   1     1155.56     1144.38     42.15 o 
   7   3   1      342.87      344.74     37.97 o 
   8   3   1      188.53      192.28     18.68 o 
   9   3   1      107.40      112.32     25.35 o 
  -9   4   1       61.12       62.36     20.30 o 
  -8   4   1        7.24        9.82      6.47 o 
  -7   4   1     1599.15     1515.32     57.32 o 
  -6   4   1      274.99      267.25     27.57 o 
  -5   4   1      206.47      193.26      8.72 o 
  -4   4   1      185.09      164.71      6.97 o 
  -3   4   1      361.83      364.81     11.98 o 
  -2   4   1      405.45      427.04     22.29 o 
  -1   4   1     6803.86     7093.77    187.70 o 
   0   4   1     5280.86     5268.99    183.07 o 
   1   4   1     6883.22     7546.05    430.39 o 
   2   4   1      370.98      366.31     24.97 o 
   3   4   1      386.55      387.84     19.14 o 
   4   4   1      192.70      181.86      6.96 o 
   5   4   1      203.12      206.58     10.35 o 
   6   4   1      269.19      266.98     13.01 o 
   7   4   1     1609.87     1473.81    126.22 o 
   8   4   1        7.84        3.80      6.13 o 
   9   4   1       60.10       62.75     16.67 o 
  -9   5   1      210.60      182.45     32.00 o 
  -8   5   1       35.12       30.44      9.21 o 
  -7   5   1       16.91       19.30      7.71 o 
  -6   5   1     1291.61     1120.93     56.18 o 
  -5   5   1      364.71      331.01     18.61 o 
  -4   5   1      186.03      181.79      6.57 o 
  -3   5   1      714.17      822.96     48.86 o 
  -2   5   1     5137.95     5918.86    496.38 o 
  -1   5   1      773.78      733.79     28.19 o 
   0   5   1       88.69       95.31      4.71 o 
   1   5   1      759.95      769.31     43.00 o 
   2   5   1     5173.46     5715.23    300.43 o 
   3   5   1      749.22      853.32     39.37 o 
   4   5   1      186.86      188.81     10.72 o 
   5   5   1      367.34      364.25     40.67 o 
   6   5   1     1275.80     1152.51     55.71 o 
   7   5   1       17.57       17.06      8.81 o 
   8   5   1       35.30       35.66     10.47 o 
   9   5   1      209.01      230.53     21.61 o 
  -9   6   1       47.52       54.11     21.98 o 
  -8   6   1       24.80       34.81     10.07 o 
  -7   6   1       47.37       59.84     11.38 o 
  -6   6   1      205.34      176.28     15.94 o 
  -5   6   1      251.45      248.42     29.73 o 
  -4   6   1     1098.89     1189.69     75.74 o 
  -3   6   1      289.39      284.03     17.42 o 
  -2   6   1     2336.69     2428.29    106.33 o 
  -1   6   1     3269.78     3375.68    131.84 o 
   0   6   1     5606.49     5723.40    193.12 o 
   1   6   1     3270.67     3460.25    173.27 o 
   2   6   1     2267.78     2427.07    129.78 o 
   3   6   1      286.33      296.56     20.14 o 
   4   6   1     1084.17     1148.50     58.61 o 
   5   6   1      246.12      247.03     11.25 o 
   6   6   1      199.15      183.14     19.67 o 
   7   6   1       49.13       55.35     14.64 o 
   8   6   1       26.36       23.92      9.20 o 
   9   6   1       47.84       52.22     12.55 o 
  -9   7   1       39.35       54.50     14.12 o 
  -8   7   1      149.58      141.95     38.15 o 
  -7   7   1      144.19      158.85     18.39 o 
  -6   7   1      482.95      481.47     46.70 o 
  -5   7   1     1178.00     1106.27     97.23 o 
  -4   7   1     2267.06     2127.80    111.33 o 
  -3   7   1     1185.11     1147.79    121.90 o 
  -2   7   1      456.98      449.22     10.41 o 
  -1   7   1      283.65      295.77     15.03 o 
   0   7   1     2998.41     3221.52    137.63 o 
   1   7   1      279.75      281.84     14.41 o 
   2   7   1      485.48      491.37     26.73 o 
   3   7   1     1200.27     1263.80     78.40 o 
   4   7   1     2253.47     2430.44    199.23 o 
   5   7   1     1184.23     1112.36     27.62 o 
   6   7   1      479.00      446.03     24.66 o 
   7   7   1      143.75      157.83     18.43 o 
   8   7   1      144.88      156.56     19.85 o 
   9   7   1       39.37       55.74     13.20 o 
  -8   8   1       98.66      121.54     25.00 o 
  -7   8   1       82.43       91.97     14.95 o 
  -6   8   1      317.47      283.32     20.39 o 
  -5   8   1      279.85      254.51     26.02 o 
  -4   8   1      420.35      375.00     20.24 o 
  -3   8   1       29.25       15.46      9.07 o 
  -2   8   1      426.47      449.67     23.03 o 
  -1   8   1      220.05      223.17     14.68 o 
   0   8   1        0.72        2.48      2.35 o 
   1   8   1      217.98      239.91     20.44 o 
   2   8   1      409.72      455.44     23.29 o 
   3   8   1       29.75       35.78      4.88 o 
   4   8   1      427.26      388.97     25.54 o 
   5   8   1      275.22      242.23     13.78 o 
   6   8   1      319.96      293.47     21.85 o 
   7   8   1       79.52       92.95     16.99 o 
   8   8   1       96.25       88.28     15.57 o 
  -8   9   1       54.09       59.96     13.11 o 
  -7   9   1      120.52      136.25     18.49 o 
  -6   9   1       54.81       54.52     10.93 o 
  -5   9   1       89.68      106.30     14.12 o 
  -4   9   1      496.52      479.29     26.40 o 
  -3   9   1     1075.06      975.01     51.39 o 
  -2   9   1      208.51      241.41     19.82 o 
  -1   9   1     1094.22     1093.77     45.01 o 
   0   9   1      200.81      208.73     12.26 o 
   1   9   1     1102.60     1119.69     47.52 o 
   2   9   1      209.86      215.35     16.84 o 
   3   9   1     1078.78     1048.54     60.09 o 
   4   9   1      498.77      464.24     23.56 o 
   5   9   1      102.92      102.18     13.85 o 
   6   9   1       56.08       47.31     10.42 o 
   7   9   1      116.39      145.62     21.33 o 
   8   9   1       53.38       54.11     12.80 o 
  -8  10   1       43.98       36.71     11.21 o 
  -7  10   1        5.73        4.14      6.93 o 
  -6  10   1       87.84       95.15     14.88 o 
  -5  10   1      391.89      336.39     45.08 o 
  -4  10   1      155.88      174.41     30.53 o 
  -3  10   1      545.63      505.32     21.49 o 
  -2  10   1      414.60      394.81     28.49 o 
  -1  10   1     2327.61     2224.56     93.87 o 
   0  10   1       88.78       89.33      7.58 o 
   1  10   1     2303.52     2214.74     74.56 o 
   2  10   1      404.32      382.26     22.32 o 
   3  10   1      537.60      512.13     21.30 o 
   4  10   1      153.35      185.21     13.03 o 
   5  10   1      391.46      361.46     38.43 o 
   6  10   1       90.45       97.78     14.56 o 
   7  10   1        6.92        6.65      5.53 o 
   8  10   1       44.80       51.48     12.66 o 
  -7  11   1       17.58       19.78      6.32 o 
  -6  11   1       31.07       31.32      9.25 o 
  -5  11   1      548.41      519.06     58.81 o 
  -4  11   1       36.76       35.84      8.43 o 
  -3  11   1      365.58      352.90     24.66 o 
  -2  11   1      199.70      185.69     15.98 o 
  -1  11   1      897.90      891.52     34.21 o 
   0  11   1      263.44      223.12     20.31 o 
   1  11   1      870.20      799.43     18.85 o 
   2  11   1      199.01      162.13     11.83 o 
   3  11   1      375.84      360.33     21.87 o 
   4  11   1       37.25       44.79      7.86 o 
   5  11   1      554.88      492.81     34.55 o 
   6  11   1       31.69       28.85      8.09 o 
   7  11   1       18.61       30.33      8.31 o 
  -7  12   1       19.97       20.22      7.15 o 
  -6  12   1      148.95      137.38     18.02 o 
  -5  12   1       17.27       27.56      9.50 o 
  -4  12   1      166.80      170.27     18.24 o 
  -3  12   1      148.00      148.16     14.57 o 
  -2  12   1      319.16      320.97     19.16 o 
  -1  12   1     1752.19     1772.14     97.37 o 
   0  12   1      683.47      658.45     45.21 o 
   1  12   1     1747.34     1703.37    101.43 o 
   2  12   1      323.44      342.26     24.06 o 
   3  12   1      155.80      157.37     12.84 o 
   4  12   1      163.23      174.18     18.47 o 
   5  12   1       19.71       28.12      8.02 o 
   6  12   1      147.25      129.30     17.46 o 
   7  12   1       19.74       23.22      8.08 o 
  -6  13   1       29.82       36.71      9.33 o 
  -5  13   1      249.27      241.26     20.10 o 
  -4  13   1      376.73      380.02     30.66 o 
  -3  13   1      304.33      311.89     21.26 o 
  -2  13   1      154.29      159.63     18.91 o 
  -1  13   1      104.98      120.10     11.53 o 
   0  13   1       70.09       74.45      9.81 o 
   1  13   1      108.78      109.69     15.88 o 
   2  13   1      152.12      161.51     13.73 o 
   3  13   1      307.92      322.03     18.11 o 
   4  13   1      378.56      378.43     42.79 o 
   5  13   1      249.69      240.47     32.54 o 
   6  13   1       28.53       37.44      8.84 o 
  -6  14   1       39.58       30.59      9.79 o 
  -5  14   1       94.52      114.41     21.35 o 
  -4  14   1      205.01      204.96     26.08 o 
  -3  14   1      138.46      127.88     16.83 o 
  -2  14   1       49.26       49.60      8.72 o 
  -1  14   1      169.98      168.34     13.12 o 
   0  14   1      285.89      297.46     21.02 o 
   1  14   1      167.69      166.64     17.95 o 
   2  14   1       48.72       44.85      8.18 o 
   3  14   1      135.80      139.89     13.72 o 
   4  14   1      203.63      182.80     38.56 o 
   5  14   1       94.23      117.36     23.36 o 
   6  14   1       39.92       41.36     10.91 o 
  -5  15   1        3.29        0.56      4.98 o 
  -4  15   1      316.09      344.27     31.54 o 
  -3  15   1       10.76       19.31      8.25 o 
  -2  15   1       14.86       15.37      7.18 o 
  -1  15   1       87.06      100.66     15.76 o 
   0  15   1       40.48       47.99     11.72 o 
   1  15   1       90.67      106.86     16.52 o 
   2  15   1       15.72       18.95      8.83 o 
   3  15   1       10.74       19.88      8.25 o 
   4  15   1      314.38      351.08     24.94 o 
   5  15   1        3.43        4.67      6.86 o 
  -4  16   1      119.26      119.25     17.59 o 
  -3  16   1      165.14      181.45     23.77 o 
  -2  16   1      104.63      102.08     25.56 o 
  -1  16   1      140.51      179.25     20.73 o 
   0  16   1      777.84      886.00     38.21 o 
   1  16   1      136.92      172.72     20.58 o 
   2  16   1      108.64      124.39     18.14 o 
   3  16   1      166.08      167.55     31.57 o 
   4  16   1      119.41      108.26     17.10 o 
  -3  17   1       77.47       82.65     25.65 o 
  -2  17   1      152.25      203.78     34.63 o 
  -1  17   1        2.93        9.28      9.49 o 
   0  17   1       47.03       63.12     14.74 o 
   1  17   1        3.38       12.37      9.34 o 
   2  17   1      152.63      196.48     33.60 o 
   3  17   1       78.61       95.48     26.25 o 
  -1  18   1      105.93      135.33     30.70 o 
   0  18   1        0.11       -0.32      9.32 o 
   1  18   1      104.44      135.42     20.93 o 
   0   0   2    23287.21    23030.47    569.35 o 
   1   0   2    11893.43    12386.63    153.52 o 
   2   0   2     4256.29     3978.26     32.63 o 
   3   0   2     1926.64     1698.47     37.22 o 
   4   0   2      641.51      607.90     15.88 o 
   5   0   2      112.03      109.43     13.64 o 
   6   0   2      126.44      121.04     10.28 o 
   7   0   2        0.48        5.58      4.24 o 
   8   0   2        9.87       15.85      6.09 o 
   9   0   2       72.88       79.07     21.46 o 
  -9   1   2      163.08      220.53     26.00 o 
  -8   1   2       30.33       40.53      8.16 o 
  -7   1   2       80.99       92.76      8.84 o 
  -6   1   2       91.88       98.66      9.50 o 
  -5   1   2      407.28      401.43     14.32 o 
  -4   1   2      614.96      586.24     29.65 o 
  -3   1   2      553.64      531.45     17.16 o 
  -2   1   2     1814.40     1676.52    104.95 o 
  -1   1   2     4782.46     4834.75     86.02 o 
   0   1   2      437.99      470.84      7.47 o 
   1   1   2     4747.93     4666.81    109.79 o 
   2   1   2     1779.88     1556.38     57.39 o 
   3   1   2      571.50      565.45     40.22 o 
   4   1   2      586.90      558.07     15.03 o 
   5   1   2      417.42      406.25     14.47 o 
   6   1   2       98.91      103.61      9.66 o 
   7   1   2       76.95       86.04      9.84 o 
   8   1   2       28.92       36.08      7.66 o 
   9   1   2      161.46      166.99     29.02 o 
  -9   2   2      133.09      138.95     17.93 o 
  -8   2   2       79.43       81.21     13.60 o 
  -7   2   2      172.61      174.64     14.96 o 
  -6   2   2      367.36      326.32     14.12 o 
  -5   2   2      606.07      617.15     41.48 o 
  -4   2   2     1464.01     1303.17     72.81 o 
  -3   2   2     1017.30      903.73     39.21 o 
  -2   2   2     1284.62     1170.04     76.82 o 
  -1   2   2     1056.26     1118.39     24.85 o 
   0   2   2     1523.87     1672.09    124.26 o 
   1   2   2     1061.92     1138.00     59.54 o 
   2   2   2     1277.27     1185.30     48.78 o 
   3   2   2      984.19      910.66     24.13 o 
   4   2   2     1469.57     1237.01     99.87 o 
   5   2   2      612.67      661.44     18.77 o 
   6   2   2      373.01      346.58     13.01 o 
   7   2   2      170.55      197.34     12.93 o 
   8   2   2       79.65       78.53     13.26 o 
   9   2   2      134.84      139.35     27.77 o 
  -9   3   2       99.74      106.22     16.64 o 
  -8   3   2       88.85      115.94     23.06 o 
  -7   3   2      493.97      461.28     53.14 o 
  -6   3   2      213.83      208.32     15.62 o 
  -5   3   2      588.49      526.18     30.52 o 
  -4   3   2       83.04       71.53      6.02 o 
  -3   3   2     3155.22     3052.13     88.73 o 
  -2   3   2     1609.88     1679.40     50.22 o 
  -1   3   2     3822.39     3963.43     93.62 o 
   0   3   2     7922.77     7983.50    552.83 o 
   1   3   2     3858.11     4021.04    218.63 o 
   2   3   2     1601.60     1660.45     63.71 o 
   3   3   2     3178.46     3166.28    104.52 o 
   4   3   2       84.48       78.43      5.52 o 
   5   3   2      583.16      537.37     16.69 o 
   6   3   2      222.31      213.39     10.51 o 
   7   3   2      481.68      495.03     19.33 o 
   8   3   2       85.25       96.86     21.76 o 
   9   3   2      101.91      123.80     17.26 o 
  -9   4   2       65.15       66.93     20.77 o 
  -8   4   2      101.40      112.66     15.10 o 
  -7   4   2       89.15       84.93     12.69 o 
  -6   4   2      569.66      491.40     23.16 o 
  -5   4   2     1012.48      995.31     43.85 o 
  -4   4   2     1912.03     2005.76     65.08 o 
  -3   4   2     2179.62     2155.63     50.21 o 
  -2   4   2      888.98      938.23     51.23 o 
  -1   4   2      879.63      885.01     26.40 o 
   0   4   2        1.63        3.01      2.86 o 
   1   4   2      964.70      977.80     61.48 o 
   2   4   2      928.30     1019.20     52.83 o 
   3   4   2     2112.34     2154.46    139.60 o 
   4   4   2     1879.67     1983.98    109.99 o 
   5   4   2     1020.24     1039.29     45.41 o 
   6   4   2      584.62      613.46     33.65 o 
   7   4   2       90.40       74.18     12.58 o 
   8   4   2      100.41       99.39     15.33 o 
   9   4   2       66.25       93.31     15.57 o 
  -9   5   2       47.54       50.52     19.82 o 
  -8   5   2      121.19      135.23     17.12 o 
  -7   5   2       34.60       45.05     10.06 o 
  -6   5   2      293.74      258.27     17.57 o 
  -5   5   2     1656.93     1544.72    103.01 o 
  -4   5   2        0.04        4.32      2.03 o 
  -3   5   2     3305.01     3991.32    235.00 o 
  -2   5   2     2302.78     2563.13    100.00 o 
  -1   5   2     1511.11     1407.98     40.56 o 
   0   5   2     1541.19     1497.60     73.56 o 
   1   5   2     1489.12     1539.50    106.77 o 
   2   5   2     2211.71     2566.26    154.70 o 
   3   5   2     3303.39     3719.97    201.46 o 
   4   5   2        0.04        1.78      2.07 o 
   5   5   2     1665.50     1704.55     95.92 o 
   6   5   2      302.84      295.60     22.18 o 
   7   5   2       33.74       39.44      9.66 o 
   8   5   2      115.32      110.86     16.52 o 
   9   5   2       50.88       49.96     12.20 o 
  -9   6   2       60.12       78.12     23.84 o 
  -8   6   2       72.04      103.67     15.73 o 
  -7   6   2      331.73      347.26     27.23 o 
  -6   6   2      158.75      148.53     15.68 o 
  -5   6   2       82.06       67.56     19.32 o 
  -4   6   2      900.35      884.03     36.62 o 
  -3   6   2      934.12      985.53     66.39 o 
  -2   6   2     1108.08     1130.18     50.15 o 
  -1   6   2     5871.39     5607.42    153.56 o 
   0   6   2     2730.25     2696.14    110.37 o 
   1   6   2     5795.34     6030.52    323.33 o 
   2   6   2     1118.33     1178.68     71.92 o 
   3   6   2      918.04      939.46     57.58 o 
   4   6   2      886.41      952.37     59.46 o 
   5   6   2       89.32       86.85      6.63 o 
   6   6   2      156.72      133.25     15.59 o 
   7   6   2      332.93      329.49     22.37 o 
   8   6   2       74.52       91.05     15.11 o 
   9   6   2       59.20       71.09     13.67 o 
  -8   7   2      389.20      400.59     64.86 o 
  -7   7   2      552.17      577.56     39.14 o 
  -6   7   2       78.44       85.08     13.28 o 
  -5   7   2      543.66      510.87     29.47 o 
  -4   7   2      279.94      258.40     12.43 o 
  -3   7   2      963.79      884.72     53.94 o 
  -2   7   2     4036.63     3721.07    333.50 o 
  -1   7   2     3401.33     3493.95    186.97 o 
   0   7   2     6725.38     6802.56    260.48 o 
   1   7   2     3344.72     3589.65    170.99 o 
   2   7   2     3996.41     4483.00    260.65 o 
   3   7   2      959.34      957.14     60.31 o 
   4   7   2      261.01      269.92      9.45 o 
   5   7   2      553.59      528.46     20.29 o 
   6   7   2       76.72       72.28     12.63 o 
   7   7   2      558.92      557.23     43.68 o 
   8   7   2      383.91      400.32     46.40 o 
  -8   8   2      155.51      180.75     21.22 o 
  -7   8   2      471.51      443.04     47.00 o 
  -6   8   2       30.51       25.35      8.26 o 
  -5   8   2       73.70       92.93     12.92 o 
  -4   8   2     1143.23     1072.61    118.69 o 
  -3   8   2       39.65       47.35      6.43 o 
  -2   8   2       12.22        8.39      2.39 o 
  -1   8   2     2853.79     2868.03    132.24 o 
   0   8   2     1826.56     1846.79     97.42 o 
   1   8   2     2892.76     2974.31    140.33 o 
   2   8   2        9.98        7.74      2.88 o 
   3   8   2       39.68       51.00      5.74 o 
   4   8   2     1136.38     1083.10     26.90 o 
   5   8   2       65.87       76.66      9.42 o 
   6   8   2       29.63       27.37      8.05 o 
   7   8   2      471.22      458.28     27.64 o 
   8   8   2      154.52      206.27     37.37 o 
  -8   9   2      162.29      194.21     28.91 o 
  -7   9   2      282.35      268.10     22.59 o 
  -6   9   2      131.86      146.40     17.60 o 
  -5   9   2      320.15      290.89     27.96 o 
  -4   9   2      169.98      156.62     20.53 o 
  -3   9   2      609.07      563.05     32.34 o 
  -2   9   2     2218.31     2322.66    119.97 o 
  -1   9   2      475.75      501.36     27.29 o 
   0   9   2     2711.44     2654.89    106.22 o 
   1   9   2      469.59      484.99     27.81 o 
   2   9   2     2189.58     2299.08    117.96 o 
   3   9   2      596.50      596.21     36.88 o 
   4   9   2      171.15      143.45     11.75 o 
   5   9   2      317.69      291.85     15.66 o 
   6   9   2      141.57      154.40     18.14 o 
   7   9   2      286.22      278.71     43.48 o 
   8   9   2      164.16      199.72     28.13 o 
  -8  10   2       27.49       31.39     18.74 o 
  -7  10   2      121.69      141.84     18.99 o 
  -6  10   2       93.36       94.45     19.26 o 
  -5  10   2      213.61      225.34     17.93 o 
  -4  10   2      151.50      134.91     15.59 o 
  -3  10   2      351.36      336.39     25.93 o 
  -2  10   2     1988.51     1956.72    146.66 o 
  -1  10   2      697.70      694.49     20.44 o 
   0  10   2     1712.05     1701.93    106.06 o 
   1  10   2      705.94      705.11     31.38 o 
   2  10   2     1998.56     1923.49     78.92 o 
   3  10   2      348.77      344.05     19.77 o 
   4  10   2      149.72      130.51     11.84 o 
   5  10   2      212.63      202.70     13.59 o 
   6  10   2       96.01       99.46     14.99 o 
   7  10   2      124.11      137.60     18.15 o 
   8  10   2       28.21       29.02      9.20 o 
  -7  11   2       79.54       89.15     14.68 o 
  -6  11   2      156.21      156.72     18.99 o 
  -5  11   2       94.52       83.06     13.43 o 
  -4  11   2      118.76      107.58     14.30 o 
  -3  11   2      103.02       97.55     15.18 o 
  -2  11   2     2886.79     2923.27    150.35 o 
  -1  11   2       40.94       42.07      7.56 o 
   0  11   2       13.26       10.52      3.81 o 
   1  11   2       39.86       48.75     12.13 o 
   2  11   2     2886.14     2782.60    177.61 o 
   3  11   2      105.78       98.92     10.49 o 
   4  11   2      126.13      127.90     12.12 o 
   5  11   2       92.75       82.27     13.32 o 
   6  11   2      156.39      140.19     17.95 o 
   7  11   2       78.70       76.25     13.54 o 
  -7  12   2       70.83       70.02     20.40 o 
  -6  12   2       37.15       37.07      9.40 o 
  -5  12   2       33.75       38.55      9.73 o 
  -4  12   2      386.58      354.26     44.52 o 
  -3  12   2       25.49       25.68      8.26 o 
  -2  12   2      319.89      322.06     16.38 o 
  -1  12   2      720.28      736.60     42.88 o 
   0  12   2      847.46      843.76     49.63 o 
   1  12   2      718.25      727.97     39.43 o 
   2  12   2      332.24      343.51     24.87 o 
   3  12   2       26.93       20.81      5.86 o 
   4  12   2      383.12      387.06     18.83 o 
   5  12   2       32.39       28.20      9.22 o 
   6  12   2       40.01       47.00     10.29 o 
   7  12   2       71.63       62.29     12.15 o 
  -6  13   2       97.27       93.50     15.10 o 
  -5  13   2      178.59      186.84     20.41 o 
  -4  13   2      146.85      145.62     17.80 o 
  -3  13   2      214.93      222.84     30.94 o 
  -2  13   2      176.74      181.11     13.68 o 
  -1  13   2       21.15       28.60      6.62 o 
   0  13   2      403.00      443.59     25.56 o 
   1  13   2       22.34       17.58      6.38 o 
   2  13   2      171.82      165.83     18.89 o 
   3  13   2      216.23      234.67     20.50 o 
   4  13   2      154.16      161.27     14.60 o 
   5  13   2      177.14      199.58     22.04 o 
   6  13   2       97.80       85.07     14.07 o 
  -6  14   2       91.55      103.93     16.79 o 
  -5  14   2       45.45       50.82     10.65 o 
  -4  14   2       13.68       22.82      7.85 o 
  -3  14   2      154.87      169.34     19.16 o 
  -2  14   2       60.38       58.78     11.80 o 
  -1  14   2      438.87      440.22     34.37 o 
   0  14   2        3.55        0.40      6.09 o 
   1  14   2      437.08      461.28     25.85 o 
   2  14   2       62.01       61.14      8.92 o 
   3  14   2      153.05      162.85     14.58 o 
   4  14   2       13.13       20.31      9.01 o 
   5  14   2       45.37       49.04     11.71 o 
   6  14   2       94.70      101.43     15.85 o 
  -5  15   2       69.57       73.50     13.47 o 
  -4  15   2       25.25       18.65     10.67 o 
  -3  15   2       94.43       89.33     15.02 o 
  -2  15   2        4.79        3.37      7.10 o 
  -1  15   2      100.07      118.72     16.42 o 
   0  15   2       66.97       76.87     14.36 o 
   1  15   2      101.55      123.51     17.13 o 
   2  15   2        5.17        2.50      7.42 o 
   3  15   2       92.53       96.61     12.23 o 
   4  15   2       24.74       16.18      8.21 o 
   5  15   2       70.86       72.50     14.10 o 
  -4  16   2        2.43       16.55      8.08 o 
  -3  16   2      163.18      173.94     20.82 o 
  -2  16   2       75.81       79.07     22.33 o 
  -1  16   2      283.21      333.52     24.58 o 
   0  16   2       18.74       18.75      9.93 o 
   1  16   2      280.22      305.72     24.01 o 
   2  16   2       76.95       97.14     16.56 o 
   3  16   2      167.05      180.11     32.08 o 
   4  16   2        2.93        9.51      7.83 o 
  -3  17   2       79.23       82.49     16.38 o 
  -2  17   2       18.22       13.56     15.72 o 
  -1  17   2      125.15      152.00     30.27 o 
   0  17   2      112.41      124.95     19.35 o 
   1  17   2      124.70      148.86     20.43 o 
   2  17   2       18.70       27.85     11.06 o 
   3  17   2       81.57      113.57     28.28 o 
  -1  18   2       67.48       83.39     25.82 o 
   0  18   2       18.16       24.60     12.57 o 
   1  18   2       66.40       99.43     29.99 o 
   1   0   3    18214.16    19228.92    552.59 o 
   2   0   3       44.45       51.43      3.24 o 
   3   0   3      981.22      994.89     16.60 o 
   4   0   3      155.03      115.35      6.32 o 
   5   0   3      904.26      874.27     18.84 o 
   6   0   3      210.78      208.76     13.12 o 
   7   0   3      104.65       99.45     10.60 o 
   8   0   3        7.67        7.10      6.70 o 
   9   0   3      116.72      162.32     27.12 o 
  -9   1   3       15.06       22.20     10.06 o 
  -8   1   3      188.28      172.53     21.72 o 
  -7   1   3      257.19      250.58     17.65 o 
  -6   1   3      257.61      245.19     11.19 o 
  -5   1   3       64.51       60.97      6.06 o 
  -4   1   3       45.77       39.91      5.08 o 
  -3   1   3     1491.13     1292.20     75.57 o 
  -2   1   3     1246.95     1170.17     49.14 o 
  -1   1   3     8776.03     9430.99    284.40 o 
   0   1   3     2796.37     2596.65    302.25 o 
   1   1   3     8753.93     9585.82    290.28 o 
   2   1   3     1202.51     1106.42     23.74 o 
   3   1   3     1454.38     1275.97     41.54 o 
   4   1   3       36.77       32.42      4.24 o 
   5   1   3       71.47       70.46      7.48 o 
   6   1   3      261.32      265.25     13.50 o 
   7   1   3      254.98      262.65     19.54 o 
   8   1   3      184.63      198.49     14.77 o 
   9   1   3       15.32       27.82      9.97 o 
  -9   2   3       21.23       25.86      9.37 o 
  -8   2   3       92.06      101.89     14.79 o 
  -7   2   3      215.70      189.12     13.11 o 
  -6   2   3     1215.70     1140.75     53.93 o 
  -5   2   3     1724.63     1618.85     74.17 o 
  -4   2   3     1177.32     1213.75     94.38 o 
  -3   2   3     1664.15     1677.87     83.49 o 
  -2   2   3      612.11      567.80     41.99 o 
  -1   2   3     1004.38      981.42     19.32 o 
   0   2   3    12871.67    15577.43    126.52 o 
   1   2   3     1063.63     1086.28     64.45 o 
   2   2   3      620.65      569.87     24.67 o 
   3   2   3     1617.31     1604.94     60.22 o 
   4   2   3     1188.99     1237.17     32.43 o 
   5   2   3     1744.23     1718.42     71.71 o 
   6   2   3     1223.27     1205.70     45.05 o 
   7   2   3      225.42      240.97     14.25 o 
   8   2   3       88.27      120.92     16.32 o 
   9   2   3       20.98       51.56     18.65 o 
  -9   3   3       31.34       34.67     14.98 o 
  -8   3   3      201.31      189.47     29.34 o 
  -7   3   3      793.12      763.63     80.75 o 
  -6   3   3      773.45      693.04     47.54 o 
  -5   3   3      385.92      375.86     17.15 o 
  -4   3   3     1919.44     1793.54     68.23 o 
  -3   3   3     1017.33      908.03     19.52 o 
  -2   3   3     1135.10     1159.64     35.44 o 
  -1   3   3     5634.22     6109.32    116.95 o 
   0   3   3     1705.75     1889.94    142.95 o 
   1   3   3     5592.18     6242.93    344.42 o 
   2   3   3     1124.67     1108.96     51.34 o 
   3   3   3     1000.16      923.20     44.39 o 
   4   3   3     1922.86     1880.60     78.12 o 
   5   3   3      404.01      398.17     13.13 o 
   6   3   3      780.70      756.41     36.41 o 
   7   3   3      794.02      825.97     36.94 o 
   8   3   3      199.00      229.47     28.46 o 
   9   3   3       32.20       48.10     11.47 o 
  -9   4   3        4.86       10.37      7.87 o 
  -8   4   3       49.31       44.95     15.72 o 
  -7   4   3      448.47      429.20     41.91 o 
  -6   4   3     1189.18     1098.49     73.50 o 
  -5   4   3      768.20      714.28     90.47 o 
  -4   4   3      448.26      418.02     15.63 o 
  -3   4   3     1366.91     1419.85     28.18 o 
  -2   4   3     6844.45     7175.60    273.09 o 
  -1   4   3      324.37      354.17      9.18 o 
   0   4   3       10.13       23.30      4.18 o 
   1   4   3      330.93      326.14     14.69 o 
   2   4   3     6879.56     7364.30    415.79 o 
   3   4   3     1384.17     1510.61     86.24 o 
   4   4   3      457.10      410.14      9.96 o 
   5   4   3      759.66      747.87     31.47 o 
   6   4   3     1210.00     1251.56     90.36 o 
   7   4   3      452.05      449.49     51.99 o 
   8   4   3       50.38       48.10     11.64 o 
   9   4   3        4.84       10.33     10.67 o 
  -9   5   3      106.56       90.29     23.92 o 
  -8   5   3      117.80      132.14     25.91 o 
  -7   5   3      536.33      500.10     57.15 o 
  -6   5   3      181.14      165.05     20.92 o 
  -5   5   3      664.53      598.53     24.56 o 
  -4   5   3       66.24       66.23      5.80 o 
  -3   5   3      297.09      349.18     11.09 o 
  -2   5   3     7705.36     8290.87    326.99 o 
  -1   5   3     6502.44     6850.10    261.39 o 
   0   5   3     1002.88      916.63     38.81 o 
   1   5   3     6467.63     6917.19    415.10 o 
   2   5   3     7690.80     8465.16    479.43 o 
   3   5   3      280.57      349.76     16.08 o 
   4   5   3       60.36       52.03      5.49 o 
   5   5   3      670.57      653.48     41.41 o 
   6   5   3      183.06      171.08     10.43 o 
   7   5   3      550.39      492.14     26.78 o 
   8   5   3      118.04      117.15     17.19 o 
   9   5   3      105.60      105.13     17.33 o 
  -9   6   3       34.75       22.63     16.80 o 
  -8   6   3       69.45       84.41     14.09 o 
  -7   6   3       30.92       38.94      9.88 o 
  -6   6   3        0.58       -2.07      4.49 o 
  -5   6   3      234.86      203.41     27.74 o 
  -4   6   3     2601.91     2458.55    234.87 o 
  -3   6   3      166.62      174.20      9.68 o 
  -2   6   3     3093.02     3113.77    124.78 o 
  -1   6   3     1932.94     1903.43    125.24 o 
   0   6   3        5.45        5.64      4.76 o 
   1   6   3     1944.88     2131.41    108.12 o 
   2   6   3     3166.87     3248.45    196.93 o 
   3   6   3      156.44      178.32     11.79 o 
   4   6   3     2616.23     2715.42    162.18 o 
   5   6   3      231.49      228.45     16.08 o 
   6   6   3        0.60        2.85      4.99 o 
   7   6   3       31.36       24.94      9.16 o 
   8   6   3       70.87       81.54     14.88 o 
   9   6   3       34.07       27.68      9.33 o 
  -8   7   3       30.62       31.19      9.60 o 
  -7   7   3      371.90      412.29     25.15 o 
  -6   7   3       91.31       94.44     13.48 o 
  -5   7   3     1222.00     1163.09    163.51 o 
  -4   7   3     1552.99     1408.26    145.59 o 
  -3   7   3      957.24      919.95     36.83 o 
  -2   7   3      384.61      396.12     20.16 o 
  -1   7   3     2151.66     2033.78    157.97 o 
   0   7   3       42.47       43.49      4.58 o 
   1   7   3     2145.22     2338.80    123.50 o 
   2   7   3      379.25      390.20     21.75 o 
   3   7   3      968.83     1026.74     67.92 o 
   4   7   3     1571.10     1655.29    113.81 o 
   5   7   3     1218.85     1238.79     75.48 o 
   6   7   3       90.98       96.32     13.76 o 
   7   7   3      370.75      354.94     24.20 o 
   8   7   3       30.17       26.26     11.79 o 
  -8   8   3      137.47      165.59     20.39 o 
  -7   8   3      157.68      158.67     18.81 o 
  -6   8   3      117.20      117.68     15.63 o 
  -5   8   3      347.03      329.62     22.45 o 
  -4   8   3     2468.97     2181.76    194.99 o 
  -3   8   3      495.66      477.38     16.00 o 
  -2   8   3      205.28      239.22     18.00 o 
  -1   8   3      692.63      713.06     40.53 o 
   0   8   3       80.54       79.17      6.15 o 
   1   8   3      706.90      744.97     39.38 o 
   2   8   3      201.14      241.57     11.83 o 
   3   8   3      483.94      478.78     31.61 o 
   4   8   3     2495.59     2604.62    192.43 o 
   5   8   3      329.62      282.99     15.01 o 
   6   8   3      118.83      100.72     11.12 o 
   7   8   3      158.60      156.60     19.28 o 
   8   8   3      136.51      142.31     28.76 o 
  -8   9   3       61.13       63.12     14.49 o 
  -7   9   3      137.72      158.68     22.07 o 
  -6   9   3      110.67       86.56     13.83 o 
  -5   9   3       53.06       38.53      9.36 o 
  -4   9   3      641.30      602.66     52.16 o 
  -3   9   3       94.55       87.22      8.61 o 
  -2   9   3      974.36      888.81     29.27 o 
  -1   9   3     1639.06     1576.65     79.51 o 
   0   9   3     1041.50      971.20     51.60 o 
   1   9   3     1618.22     1605.13     53.46 o 
   2   9   3      989.58     1071.36     53.65 o 
   3   9   3       89.34      102.59     10.60 o 
   4   9   3      649.59      573.00     44.64 o 
   5   9   3       49.04       50.87      8.19 o 
   6   9   3      114.59      108.01     15.64 o 
   7   9   3      138.19      165.89     19.40 o 
   8   9   3       63.29       50.12     11.31 o 
  -8  10   3       13.92       14.73      8.85 o 
  -7  10   3       21.04       18.52     13.71 o 
  -6  10   3      122.97      134.13     17.27 o 
  -5  10   3      266.71      258.56     31.57 o 
  -4  10   3       94.45      101.37     13.73 o 
  -3  10   3      211.07      181.27     21.35 o 
  -2  10   3      152.04      111.02     17.28 o 
  -1  10   3     2687.64     2662.80    148.05 o 
   0  10   3      613.27      601.14     28.02 o 
   1  10   3     2670.08     2555.08    115.44 o 
   2  10   3      146.90      143.01      9.21 o 
   3  10   3      211.46      188.57     12.03 o 
   4  10   3       93.74      116.43     11.56 o 
   5  10   3      265.15      263.68     15.39 o 
   6  10   3      125.43      114.12     16.06 o 
   7  10   3       21.33       17.46      6.43 o 
   8  10   3       12.72       11.94      7.67 o 
  -7  11   3       76.19      102.50     16.87 o 
  -6  11   3        5.17       13.95      5.95 o 
  -5  11   3      177.83      172.28     18.92 o 
  -4  11   3      185.46      176.67     18.13 o 
  -3  11   3        7.80        5.80      4.65 o 
  -2  11   3      350.41      370.34     22.80 o 
  -1  11   3     1417.11     1463.56     87.87 o 
   0  11   3        9.28        7.58      3.85 o 
   1  11   3     1400.54     1419.85     63.64 o 
   2  11   3      342.84      352.70     20.28 o 
   3  11   3        8.44       10.51      4.92 o 
   4  11   3      181.84      200.85     13.97 o 
   5  11   3      182.41      174.82     14.84 o 
   6  11   3        4.23        2.36      5.16 o 
   7  11   3       74.75       85.64     14.40 o 
  -7  12   3       32.71       45.83     12.11 o 
  -6  12   3       23.60       23.51      7.24 o 
  -5  12   3      302.34      290.28     25.50 o 
  -4  12   3      227.31      236.31     39.71 o 
  -3  12   3      287.11      261.49     37.42 o 
  -2  12   3      683.27      666.91     29.41 o 
  -1  12   3      400.76      421.75     23.73 o 
   0  12   3      569.70      586.43     32.38 o 
   1  12   3      389.94      396.79     17.58 o 
   2  12   3      688.22      657.56     35.17 o 
   3  12   3      293.10      270.10     15.17 o 
   4  12   3      224.53      237.31     15.17 o 
   5  12   3      306.20      304.00     22.68 o 
   6  12   3       23.87       18.06      8.55 o 
   7  12   3       33.42       33.74      9.53 o 
  -6  13   3      134.22      154.86     25.65 o 
  -5  13   3      145.25      138.30     18.89 o 
  -4  13   3      135.89      140.14     17.73 o 
  -3  13   3       72.03       65.77     12.37 o 
  -2  13   3       76.79       85.66     13.22 o 
  -1  13   3      212.41      209.28     13.57 o 
   0  13   3       11.82       12.57      4.94 o 
   1  13   3      202.60      198.80     17.11 o 
   2  13   3       72.47       89.70     11.73 o 
   3  13   3       73.85       71.64     10.29 o 
   4  13   3      135.44      149.77     14.18 o 
   5  13   3      145.10      128.12     18.07 o 
   6  13   3      132.49      131.16     17.63 o 
  -6  14   3       65.71       54.92     12.44 o 
  -5  14   3       27.75       29.34      8.63 o 
  -4  14   3      602.62      584.25     52.08 o 
  -3  14   3       35.81       40.72     10.81 o 
  -2  14   3      703.34      663.66     31.80 o 
  -1  14   3      172.06      181.89     14.38 o 
   0  14   3        4.94        4.47      6.48 o 
   1  14   3      170.57      174.78     18.45 o 
   2  14   3      702.67      725.40     32.60 o 
   3  14   3       34.14       33.96      8.13 o 
   4  14   3      601.47      602.29     26.07 o 
   5  14   3       27.41       37.67     10.17 o 
   6  14   3       66.40       62.81     13.93 o 
  -5  15   3       21.11       28.26      8.31 o 
  -4  15   3       14.65       11.52      6.23 o 
  -3  15   3       41.04       38.41     10.65 o 
  -2  15   3      133.49      148.04     18.33 o 
  -1  15   3       55.00       52.85      9.11 o 
   0  15   3      842.87      930.02     37.47 o 
   1  15   3       54.27       56.07     12.59 o 
   2  15   3      138.92      156.68     19.04 o 
   3  15   3       40.50       33.52     11.50 o 
   4  15   3       13.54       15.68      9.63 o 
   5  15   3       21.18       17.24     11.81 o 
  -4  16   3       81.04      103.74     25.76 o 
  -3  16   3        3.66        6.88      8.77 o 
  -2  16   3      259.21      263.56     23.04 o 
  -1  16   3       12.46       17.27     13.86 o 
   0  16   3      104.19      129.57     18.64 o 
   1  16   3       14.40       23.54     10.64 o 
   2  16   3      260.24      306.93     24.34 o 
   3  16   3        3.11        0.15      8.20 o 
   4  16   3       78.73       94.58     16.75 o 
  -3  17   3        6.10        3.78      7.50 o 
  -2  17   3       32.17       39.86     19.99 o 
  -1  17   3       38.12       29.41     17.27 o 
   0  17   3       78.83      121.48     19.13 o 
   1  17   3       38.24       67.40     15.26 o 
   2  17   3       32.69       46.05     13.27 o 
   3  17   3        5.77        4.92     14.68 o 
   0  18   3       20.25       24.05     18.01 o 
   0   0   4      474.79      410.19     21.29 o 
   1   0   4    10788.75    11882.00    355.64 o 
   2   0   4     9279.59     9674.27    149.23 o 
   3   0   4     5015.19     5400.91    128.76 o 
   4   0   4      145.16      149.23      7.05 o 
   5   0   4      111.57      103.52      7.10 o 
   6   0   4      233.28      229.38     12.97 o 
   7   0   4      323.97      320.85     14.24 o 
   8   0   4      174.99      163.97     18.64 o 
   9   0   4      153.60      189.70     20.49 o 
  -9   1   4       37.30       58.94     12.10 o 
  -8   1   4      323.28      304.49     21.08 o 
  -7   1   4      628.39      587.65     26.67 o 
  -6   1   4      225.50      230.11     12.54 o 
  -5   1   4      204.39      193.98     11.05 o 
  -4   1   4      218.35      202.37      9.36 o 
  -3   1   4      766.65      794.28     32.32 o 
  -2   1   4      967.52     1003.32     37.13 o 
  -1   1   4    11206.95    12096.37    320.46 o 
   0   1   4     5930.71     6575.47    123.07 o 
   1   1   4    11087.18    11339.56    377.61 o 
   2   1   4      966.01     1034.82     26.98 o 
   3   1   4      762.19      728.73     63.04 o 
   4   1   4      232.69      218.77      8.26 o 
   5   1   4      206.57      207.06      8.15 o 
   6   1   4      220.58      219.31     10.94 o 
   7   1   4      621.10      629.90     22.86 o 
   8   1   4      325.29      342.67     18.42 o 
   9   1   4       37.40       70.30     18.57 o 
  -9   2   4      124.79      119.10     23.06 o 
  -8   2   4      142.30      155.00     17.79 o 
  -7   2   4      165.50      155.40     17.81 o 
  -6   2   4      287.46      296.65     14.38 o 
  -5   2   4     2012.10     1934.32    143.04 o 
  -4   2   4      437.37      400.12     18.57 o 
  -3   2   4      907.66      852.91     61.15 o 
  -2   2   4     1430.71     1401.16     85.05 o 
  -1   2   4     6016.36     6303.53    248.98 o 
   0   2   4     3381.88     3914.67     98.18 o 
   1   2   4     6115.69     6798.63    174.84 o 
   2   2   4     1430.47     1357.83     57.31 o 
   3   2   4      909.00      827.54     19.73 o 
   4   2   4      415.31      385.49     11.19 o 
   5   2   4     2034.86     1958.88     74.92 o 
   6   2   4      299.78      309.73     17.07 o 
   7   2   4      162.61      187.35     18.84 o 
   8   2   4      139.46      177.14     17.04 o 
   9   2   4      126.29      114.35     26.25 o 
  -9   3   4      107.30      122.28     18.00 o 
  -8   3   4       82.58       91.19     14.74 o 
  -7   3   4      751.43      717.78     37.44 o 
  -6   3   4     1226.55     1129.70     92.71 o 
  -5   3   4       86.29       92.69     18.85 o 
  -4   3   4       95.87       92.88      9.50 o 
  -3   3   4      631.77      583.51     36.25 o 
  -2   3   4     1669.41     1692.95     95.39 o 
  -1   3   4     2389.81     2583.20     81.07 o 
   0   3   4      432.77      337.24     64.25 o 
   1   3   4     2395.44     2744.04     84.08 o 
   2   3   4     1662.36     1643.48     66.83 o 
   3   3   4      602.12      543.84     24.77 o 
   4   3   4       98.60       95.49      5.73 o 
   5   3   4       84.30       83.17      6.93 o 
   6   3   4     1213.24     1148.13     42.27 o 
   7   3   4      727.96      813.25     25.69 o 
   8   3   4       80.38      100.71     14.97 o 
   9   3   4      105.95      137.45     29.36 o 
  -9   4   4       60.89       74.66     14.17 o 
  -8   4   4      289.58      288.32     22.19 o 
  -7   4   4       54.27       57.08     10.42 o 
  -6   4   4      149.48      140.99     16.52 o 
  -5   4   4     2996.89     2744.20    459.87 o 
  -4   4   4      159.72      175.60      7.50 o 
  -3   4   4     2281.10     2256.06    127.65 o 
  -2   4   4      374.76      384.28     10.56 o 
  -1   4   4     1451.62     1478.16     19.00 o 
   0   4   4     5168.50     5765.80    331.34 o 
   1   4   4     1441.63     1502.26     60.28 o 
   2   4   4      395.35      408.50     27.49 o 
   3   4   4     2285.82     2280.99    108.05 o 
   4   4   4      168.50      181.05      7.52 o 
   5   4   4     2985.48     3002.24    214.18 o 
   6   4   4      153.46      159.30     11.90 o 
   7   4   4       54.02       65.13      8.87 o 
   8   4   4      283.63      321.32     34.24 o 
   9   4   4       61.55       82.00     14.79 o 
  -9   5   4       50.13       53.09     14.08 o 
  -8   5   4      125.91      109.55     23.92 o 
  -7   5   4      275.65      280.01     31.46 o 
  -6   5   4       95.71       81.92     11.88 o 
  -5   5   4      145.84      147.25     13.62 o 
  -4   5   4      364.32      346.73     17.50 o 
  -3   5   4      951.29      855.51     17.53 o 
  -2   5   4      292.81      341.30     12.24 o 
  -1   5   4     3186.09     3401.68     83.08 o 
   0   5   4      136.82      158.03      9.75 o 
   1   5   4     3170.34     3330.54    150.49 o 
   2   5   4      309.66      359.19     18.16 o 
   3   5   4      987.10      940.98     46.88 o 
   4   5   4      360.74      356.07     23.84 o 
   5   5   4      145.81      150.15     11.44 o 
   6   5   4       94.51       95.37     10.26 o 
   7   5   4      279.32      248.77     28.63 o 
   8   5   4      122.65      124.09     17.78 o 
   9   5   4       47.50       61.30     13.81 o 
  -9   6   4       42.43       50.31     13.31 o 
  -8   6   4      177.32      180.11     29.97 o 
  -7   6   4       64.11       85.89     13.49 o 
  -6   6   4       26.78       24.90      8.00 o 
  -5   6   4      240.47      210.81     15.56 o 
  -4   6   4      160.62      156.86     13.51 o 
  -3   6   4      228.22      224.62      9.50 o 
  -2   6   4      396.53      411.56     19.10 o 
  -1   6   4     1748.53     1859.14     63.28 o 
   0   6   4        0.07        2.76      1.99 o 
   1   6   4     1699.94     1869.55    105.17 o 
   2   6   4      406.81      426.20     21.69 o 
   3   6   4      226.03      233.91     10.91 o 
   4   6   4      174.12      187.87     15.12 o 
   5   6   4      249.78      258.47     14.61 o 
   6   6   4       28.09       28.62      5.83 o 
   7   6   4       67.58       74.62     13.47 o 
   8   6   4      173.12      200.35     21.98 o 
   9   6   4       43.55       56.33     13.12 o 
  -8   7   4      269.02      288.41     25.74 o 
  -7   7   4       15.30       14.51      7.90 o 
  -6   7   4      690.08      649.51     61.90 o 
  -5   7   4      959.67      889.14     89.58 o 
  -4   7   4      212.34      191.57     14.87 o 
  -3   7   4      884.07      831.38     28.04 o 
  -2   7   4      429.90      444.76     27.00 o 
  -1   7   4      728.12      670.11     76.67 o 
   0   7   4      259.12      322.59     17.41 o 
   1   7   4      740.11      788.98     39.87 o 
   2   7   4      431.80      440.30     30.47 o 
   3   7   4      861.15      906.13     55.06 o 
   4   7   4      205.36      220.20     17.20 o 
   5   7   4      959.33      965.61     67.36 o 
   6   7   4      689.45      637.33     23.64 o 
   7   7   4       16.42       23.83      8.96 o 
   8   7   4      262.78      245.31     22.34 o 
  -8   8   4      138.05      174.98     20.46 o 
  -7   8   4      130.59      118.64     16.49 o 
  -6   8   4       53.24       50.82     12.50 o 
  -5   8   4     1197.92     1141.49    114.15 o 
  -4   8   4     1845.37     1746.73    156.36 o 
  -3   8   4      204.29      177.74     13.71 o 
  -2   8   4      194.70      186.44     10.15 o 
  -1   8   4      285.98      260.91     11.92 o 
   0   8   4      167.37      134.05     12.45 o 
   1   8   4      285.11      317.32     19.80 o 
   2   8   4      200.70      197.50      9.90 o 
   3   8   4      216.00      218.69     14.57 o 
   4   8   4     1847.40     1912.32    152.88 o 
   5   8   4     1199.23     1079.52     35.41 o 
   6   8   4       55.78       51.37      8.80 o 
   7   8   4      127.72      108.11     16.13 o 
   8   8   4      136.06      164.43     20.99 o 
  -8   9   4       36.01       43.52     11.64 o 
  -7   9   4        8.64        8.06      7.31 o 
  -6   9   4      288.20      284.80     58.15 o 
  -5   9   4      625.97      624.13     77.81 o 
  -4   9   4       35.07       43.96      8.90 o 
  -3   9   4        6.29        3.70      4.09 o 
  -2   9   4      510.89      506.02     16.99 o 
  -1   9   4      101.08       98.03      8.71 o 
   0   9   4     1714.50     1723.44     80.06 o 
   1   9   4      105.57      113.95      7.63 o 
   2   9   4      519.37      512.59     34.17 o 
   3   9   4        4.89        8.68      6.32 o 
   4   9   4       37.03       37.47      7.09 o 
   5   9   4      634.08      583.38     22.36 o 
   6   9   4      300.26      270.17     18.24 o 
   7   9   4       10.27        7.01      9.50 o 
   8   9   4       35.41       34.53     10.26 o 
  -7  10   4       20.66       13.63      8.01 o 
  -6  10   4       53.41       55.79     11.78 o 
  -5  10   4       52.16       44.04     10.28 o 
  -4  10   4      854.77      785.13     74.53 o 
  -3  10   4      560.90      524.24     31.33 o 
  -2  10   4       14.72       13.18      4.36 o 
  -1  10   4       20.29       15.98      4.94 o 
   0  10   4      111.09      116.14      8.51 o 
   1  10   4       18.60       14.30      4.13 o 
   2  10   4       14.30       12.95      4.71 o 
   3  10   4      561.71      533.63     32.95 o 
   4  10   4      833.97      758.18     24.87 o 
   5  10   4       55.67       49.40      8.52 o 
   6  10   4       52.62       48.31     26.04 o 
   7  10   4       20.08       22.45      7.46 o 
  -7  11   4      184.54      189.98     26.15 o 
  -6  11   4       33.75       38.60      9.66 o 
  -5  11   4       95.67       99.49     14.97 o 
  -4  11   4      339.09      306.25     61.99 o 
  -3  11   4      148.28      150.81     16.35 o 
  -2  11   4     1785.09     1623.33     98.80 o 
  -1  11   4       53.68       63.50      8.41 o 
   0  11   4     2310.20     2236.74     69.71 o 
   1  11   4       50.78       49.88      6.45 o 
   2  11   4     1771.40     1715.92     73.20 o 
   3  11   4      157.92      146.11     12.03 o 
   4  11   4      342.87      325.20     21.09 o 
   5  11   4       99.33       83.20     11.22 o 
   6  11   4       34.71       31.53      9.02 o 
   7  11   4      184.91      158.91     19.79 o 
  -7  12   4       45.60       55.59     11.83 o 
  -6  12   4      232.38      206.25     22.09 o 
  -5  12   4      168.07      171.61     26.56 o 
  -4  12   4      199.67      179.64     19.00 o 
  -3  12   4       89.31       92.63     13.92 o 
  -2  12   4      520.33      470.50     24.61 o 
  -1  12   4      749.66      732.03     47.79 o 
   0  12   4      646.25      594.92     23.84 o 
   1  12   4      752.53      706.83     32.42 o 
   2  12   4      530.48      502.90     27.04 o 
   3  12   4       89.98       83.31     10.40 o 
   4  12   4      200.16      172.25     14.68 o 
   5  12   4      170.33      174.28     15.70 o 
   6  12   4      226.90      219.22     20.64 o 
   7  12   4       47.24       65.50     13.20 o 
  -6  13   4       33.15       34.49     15.72 o 
  -5  13   4      128.91      129.17     19.78 o 
  -4  13   4      140.30      137.19     17.57 o 
  -3  13   4      197.82      210.40     20.04 o 
  -2  13   4      183.16      198.13     17.81 o 
  -1  13   4       73.51       71.32      9.89 o 
   0  13   4      384.97      348.07     33.14 o 
   1  13   4       69.84       76.78      9.89 o 
   2  13   4      183.32      190.57     13.25 o 
   3  13   4      202.84      194.94     14.20 o 
   4  13   4      142.72      143.35     14.27 o 
   5  13   4      130.34      116.16     16.95 o 
   6  13   4       33.96       41.43     10.90 o 
  -6  14   4       68.15       67.04     16.60 o 
  -5  14   4      244.58      235.99     20.23 o 
  -4  14   4      100.31       95.23     15.32 o 
  -3  14   4       18.75       14.14      7.38 o 
  -2  14   4      318.62      358.82     34.55 o 
  -1  14   4      312.36      295.99     38.13 o 
   0  14   4       16.93       22.63      6.55 o 
   1  14   4      324.30      329.56     22.35 o 
   2  14   4      316.89      354.75     23.63 o 
   3  14   4       15.42       16.86      6.26 o 
   4  14   4       99.11      116.28     13.77 o 
   5  14   4      242.04      236.26     21.93 o 
   6  14   4       70.19       70.39     14.73 o 
  -5  15   4       66.23       58.09     12.52 o 
  -4  15   4       74.03       78.06     13.54 o 
  -3  15   4      301.00      318.18     45.90 o 
  -2  15   4      114.37      129.99     22.26 o 
  -1  15   4      151.45      150.96     17.59 o 
   0  15   4      355.59      395.24     25.49 o 
   1  15   4      152.35      183.83     20.06 o 
   2  15   4      112.74      114.55     17.10 o 
   3  15   4      303.17      331.41     24.70 o 
   4  15   4       76.14       73.84     10.87 o 
   5  15   4       69.05       60.43     13.16 o 
  -4  16   4       38.60       31.03     19.32 o 
  -3  16   4       49.97       50.55     11.94 o 
  -2  16   4       55.74       76.35     12.97 o 
  -1  16   4      196.86      205.59     32.91 o 
   0  16   4       82.88      105.13     17.74 o 
   1  16   4      196.03      230.78     23.20 o 
   2  16   4       56.13       66.55     15.01 o 
   3  16   4       50.59       63.39     16.54 o 
   4  16   4       38.63       37.66     19.78 o 
  -3  17   4       31.41       38.68     12.95 o 
  -2  17   4       39.75       51.60     21.07 o 
  -1  17   4       77.06       99.10     26.25 o 
   0  17   4        1.74       13.30     14.55 o 
   1  17   4       79.71      114.07     18.75 o 
   2  17   4       39.96       55.63     15.08 o 
   3  17   4       31.95       41.12     13.83 o 
   1   0   5    13277.77    14461.29    355.42 o 
   2   0   5        0.78        7.32      1.87 o 
   3   0   5     1862.67     1957.19     48.09 o 
   4   0   5     1652.41     1591.74     39.77 o 
   5   0   5     1027.67      973.66     18.99 o 
   6   0   5       78.76       73.88      9.00 o 
   7   0   5       63.00       75.91     10.02 o 
   8   0   5        9.51       24.29      8.44 o 
   9   0   5        0.93       -4.94      5.43 o 
  -9   1   5       29.19       41.65     10.80 o 
  -8   1   5      170.38      182.33     19.50 o 
  -7   1   5      110.71      102.29     13.48 o 
  -6   1   5      205.14      197.99     15.57 o 
  -5   1   5       28.34       34.58      6.17 o 
  -4   1   5     2059.37     1990.62     79.19 o 
  -3   1   5     6110.49     6492.25    190.25 o 
  -2   1   5     1856.85     1982.53     59.51 o 
  -1   1   5     5599.12     5943.09    172.90 o 
   0   1   5     3444.19     3942.88     70.64 o 
   1   1   5     5568.27     5459.24    174.79 o 
   2   1   5     1835.95     1916.47    101.14 o 
   3   1   5     6057.30     5918.34    650.73 o 
   4   1   5     2043.86     2083.32     37.35 o 
   5   1   5       28.96       31.89      5.05 o 
   6   1   5      206.65      216.13     11.02 o 
   7   1   5      110.74      117.78     12.35 o 
   8   1   5      170.55      210.18     18.10 o 
   9   1   5       29.51       39.24      9.88 o 
  -9   2   5       86.99      117.22     17.06 o 
  -8   2   5      128.88      127.03     16.69 o 
  -7   2   5       12.67        9.91      6.58 o 
  -6   2   5     1251.56     1221.20     60.87 o 
  -5   2   5     2047.84     1957.22    168.97 o 
  -4   2   5       23.37       22.53      4.40 o 
  -3   2   5     1336.35     1251.22     61.80 o 
  -2   2   5      181.32      159.58      6.52 o 
  -1   2   5      107.11      104.56      8.42 o 
   0   2   5     4137.34     4291.75    349.98 o 
   1   2   5       96.71       89.20      3.84 o 
   2   2   5      166.77      151.12      5.39 o 
   3   2   5     1326.64     1216.92     39.85 o 
   4   2   5       24.86       18.93      2.89 o 
   5   2   5     2067.57     2007.32     79.20 o 
   6   2   5     1243.95     1290.31     30.59 o 
   7   2   5       15.47       14.09      5.68 o 
   8   2   5      130.53      149.81     14.50 o 
  -9   3   5      106.44      115.84     17.67 o 
  -8   3   5      151.02      147.39     18.06 o 
  -7   3   5      110.91      117.01     15.22 o 
  -6   3   5      521.19      488.11     26.08 o 
  -5   3   5      182.09      178.05     13.27 o 
  -4   3   5      709.71      638.48     21.25 o 
  -3   3   5     1230.92     1220.22     88.91 o 
  -2   3   5     1291.14     1422.64    101.59 o 
  -1   3   5     4920.45     5226.69    160.38 o 
   0   3   5     4386.07     5079.83     77.17 o 
   1   3   5     4914.14     5793.87     97.56 o 
   2   3   5     1272.80     1372.22     55.29 o 
   3   3   5     1213.61     1178.07     48.40 o 
   4   3   5      727.29      664.45     26.47 o 
   5   3   5      184.20      168.68     10.93 o 
   6   3   5      509.46      525.48     21.78 o 
   7   3   5      111.64      132.82     12.52 o 
   8   3   5      152.35      177.38     13.78 o 
   9   3   5      108.72      137.28     29.19 o 
  -9   4   5      157.86      189.71     21.71 o 
  -8   4   5       77.16       83.50     14.38 o 
  -7   4   5      112.91      107.60     18.65 o 
  -6   4   5     1134.07     1086.99    142.03 o 
  -5   4   5      804.99      742.03     79.52 o 
  -4   4   5      542.74      482.93     24.42 o 
  -3   4   5     1316.39     1315.86    120.52 o 
  -2   4   5     1002.47     1024.75     24.73 o 
  -1   4   5      758.49      729.66     18.89 o 
   0   4   5     1711.62     1530.94    175.64 o 
   1   4   5      755.08      796.92     21.98 o 
   2   4   5      978.23      982.92     60.91 o 
   3   4   5     1296.51     1267.78     59.78 o 
   4   4   5      553.28      525.97     30.36 o 
   5   4   5      790.42      793.09     50.92 o 
   6   4   5     1134.92     1120.52     58.64 o 
   7   4   5      112.97      126.70     12.04 o 
   8   4   5       77.72       68.57     20.73 o 
   9   4   5      159.37      138.23     30.01 o 
  -9   5   5       59.54       69.88     14.70 o 
  -8   5   5      166.52      167.76     20.13 o 
  -7   5   5       17.43       15.79      6.21 o 
  -6   5   5      599.40      590.00     40.96 o 
  -5   5   5      470.57      471.33     44.65 o 
  -4   5   5     2593.07     2541.24    175.15 o 
  -3   5   5      414.61      368.23     29.06 o 
  -2   5   5      344.24      325.61      9.36 o 
  -1   5   5      634.13      658.39     16.44 o 
   0   5   5     4772.27     4132.14    502.54 o 
   1   5   5      613.61      620.12     18.10 o 
   2   5   5      345.13      312.73     13.90 o 
   3   5   5      410.33      385.67     22.71 o 
   4   5   5     2625.72     2701.07    152.55 o 
   5   5   5      470.48      498.56     27.08 o 
   6   5   5      601.90      628.41     39.08 o 
   7   5   5       18.19       23.69      6.26 o 
   8   5   5      167.65      167.71     20.44 o 
   9   5   5       60.17       65.75     13.55 o 
  -8   6   5       20.34       25.43     15.85 o 
  -7   6   5       50.98       63.76     11.63 o 
  -6   6   5      375.32      374.33     30.44 o 
  -5   6   5      488.96      469.22     33.38 o 
  -4   6   5      250.05      226.16     28.63 o 
  -3   6   5      540.04      519.31     36.06 o 
  -2   6   5      972.89      946.34     36.10 o 
  -1   6   5      149.61      134.82      7.77 o 
   0   6   5       66.75       50.37      4.50 o 
   1   6   5      163.05      154.91      6.90 o 
   2   6   5      965.95      968.33     48.46 o 
   3   6   5      542.57      553.85     25.02 o 
   4   6   5      254.43      246.17     14.33 o 
   5   6   5      476.60      486.52     27.51 o 
   6   6   5      376.07      386.64     28.81 o 
   7   6   5       54.26       50.04     11.75 o 
   8   6   5       20.54       24.19      8.89 o 
  -8   7   5       10.87       12.35     12.74 o 
  -7   7   5      142.89      151.08     23.56 o 
  -6   7   5      339.19      362.25     53.03 o 
  -5   7   5       16.38       20.75      7.15 o 
  -4   7   5      587.64      511.27     23.33 o 
  -3   7   5       59.65       51.07      8.78 o 
  -2   7   5      205.15      190.10      9.67 o 
  -1   7   5      659.92      650.97     18.62 o 
   0   7   5      277.52      267.58     15.97 o 
   1   7   5      655.19      639.21     29.28 o 
   2   7   5      210.08      209.18     10.03 o 
   3   7   5       59.84       61.86      5.72 o 
   4   7   5      615.00      609.30     40.97 o 
   5   7   5       19.22       25.61      4.65 o 
   6   7   5      353.89      336.24     17.64 o 
   7   7   5      142.89      140.20     18.17 o 
   8   7   5       10.76       10.38      8.12 o 
  -8   8   5      146.89      148.72     29.67 o 
  -7   8   5      146.81      146.01     29.58 o 
  -6   8   5      242.90      250.03     38.04 o 
  -5   8   5      535.35      528.28     39.17 o 
  -4   8   5       81.89       79.67     16.93 o 
  -3   8   5      453.06      411.74     27.62 o 
  -2   8   5     1229.65     1268.36     41.18 o 
  -1   8   5      415.03      402.77     16.68 o 
   0   8   5      152.33      136.42     11.64 o 
   1   8   5      419.34      449.84     23.45 o 
   2   8   5     1236.36     1236.93     69.53 o 
   3   8   5      441.14      441.33     33.11 o 
   4   8   5       84.94       94.65      7.46 o 
   5   8   5      517.90      526.52     46.36 o 
   6   8   5      241.81      234.29     16.79 o 
   7   8   5      146.87      135.23     17.77 o 
   8   8   5      148.07      163.38     25.65 o 
  -8   9   5        8.41       18.52      9.65 o 
  -7   9   5       11.73       10.30      7.55 o 
  -6   9   5      278.79      318.83     34.27 o 
  -5   9   5       15.90       13.48      7.08 o 
  -4   9   5      462.34      440.80     63.18 o 
  -3   9   5      633.96      591.62     27.51 o 
  -2   9   5      308.74      289.95     15.08 o 
  -1   9   5       61.78       43.11     15.81 o 
   0   9   5       75.12       72.75      6.38 o 
   1   9   5       54.59       57.29      6.13 o 
   2   9   5      308.03      291.12     19.07 o 
   3   9   5      651.09      646.15     53.07 o 
   4   9   5      477.57      454.32     31.62 o 
   5   9   5       16.30       11.32      5.58 o 
   6   9   5      286.66      288.67     17.22 o 
   7   9   5       11.56       14.30      6.71 o 
   8   9   5        9.47       11.62      6.65 o 
  -7  10   5       50.15       51.95     11.73 o 
  -6  10   5       62.70       53.57     11.95 o 
  -5  10   5      148.91      148.25     17.49 o 
  -4  10   5      358.60      321.48     37.16 o 
  -3  10   5      491.61      464.93     37.07 o 
  -2  10   5       21.79       25.17      7.67 o 
  -1  10   5       61.68       61.62      7.94 o 
   0  10   5        1.82        1.60      3.84 o 
   1  10   5       56.69       60.46      6.71 o 
   2  10   5       22.34       25.78      5.24 o 
   3  10   5      481.09      463.17     25.87 o 
   4  10   5      354.73      312.12     17.18 o 
   5  10   5      145.68      144.56     13.69 o 
   6  10   5       62.49       61.74      9.96 o 
   7  10   5       49.61       51.06     10.73 o 
  -7  11   5       26.25       26.99     10.02 o 
  -6  11   5       97.70      100.27     32.73 o 
  -5  11   5       23.55       26.43     10.75 o 
  -4  11   5      165.49      153.37     22.91 o 
  -3  11   5      874.23      854.84     82.35 o 
  -2  11   5       76.80       80.96     12.21 o 
  -1  11   5      908.49      888.29     44.66 o 
   0  11   5       90.82       86.73      9.88 o 
   1  11   5      909.03      832.93     38.08 o 
   2  11   5       74.62       76.20      7.91 o 
   3  11   5      869.53      833.82     40.56 o 
   4  11   5      171.05      160.06     13.91 o 
   5  11   5       23.71       27.42      7.13 o 
   6  11   5       96.83      104.54     16.64 o 
   7  11   5       25.59       17.93      7.16 o 
  -7  12   5       38.96       33.79     13.93 o 
  -6  12   5      102.83      120.75     16.82 o 
  -5  12   5      144.76      150.73     22.17 o 
  -4  12   5        3.47        3.71      5.59 o 
  -3  12   5      392.52      385.07     43.10 o 
  -2  12   5      218.44      206.42     24.55 o 
  -1  12   5       78.16       77.11      9.71 o 
   0  12   5      122.20      152.41     16.86 o 
   1  12   5       78.58       86.63     10.41 o 
   2  12   5      210.86      205.24     11.37 o 
   3  12   5      387.66      353.21     17.68 o 
   4  12   5        3.64        9.83      5.39 o 
   5  12   5      154.72      154.40     15.16 o 
   6  12   5      101.93      102.79     16.10 o 
   7  12   5       38.45       42.27     18.46 o 
  -6  13   5      244.53      266.20     37.46 o 
  -5  13   5      110.07      120.01     16.99 o 
  -4  13   5       28.91       35.61      9.54 o 
  -3  13   5       57.58       60.21     13.90 o 
  -2  13   5       68.01       61.74     11.77 o 
  -1  13   5       95.64       88.35     13.32 o 
   0  13   5       25.86       30.11      6.93 o 
   1  13   5       95.14       93.77     10.89 o 
   2  13   5       62.49       67.67     12.36 o 
   3  13   5       56.73       50.32      8.80 o 
   4  13   5       28.28       28.64      7.55 o 
   5  13   5      108.69      111.12     13.69 o 
   6  13   5      244.38      243.21     22.89 o 
  -5  14   5      113.96      139.57     18.61 o 
  -4  14   5      407.09      403.45     26.28 o 
  -3  14   5       39.19       35.19      9.69 o 
  -2  14   5      161.68      175.11     19.40 o 
  -1  14   5      141.65      156.23     17.46 o 
   0  14   5      121.94      136.13     17.73 o 
   1  14   5      139.92      149.77     17.89 o 
   2  14   5      161.69      179.18     20.71 o 
   3  14   5       37.39       49.37      8.94 o 
   4  14   5      407.36      410.99     21.46 o 
   5  14   5      115.96      142.01     19.48 o 
  -5  15   5       41.75       45.05     10.81 o 
  -4  15   5       20.77       17.86      7.55 o 
  -3  15   5       60.99       73.89     15.52 o 
  -2  15   5      152.56      138.03     18.23 o 
  -1  15   5       40.23       44.96     10.85 o 
   0  15   5      945.36     1014.38     39.57 o 
   1  15   5       40.68       52.24     12.56 o 
   2  15   5      149.30      152.15     19.40 o 
   3  15   5       60.08       75.94     14.99 o 
   4  15   5       19.38       13.14      6.80 o 
   5  15   5       41.68       49.57     11.75 o 
  -4  16   5        7.64        3.81      6.55 o 
  -3  16   5        6.42        3.24      6.44 o 
  -2  16   5      100.29      111.72     20.23 o 
  -1  16   5       88.13       87.66     23.79 o 
   0  16   5      120.71      171.69     31.09 o 
   1  16   5       88.86       94.09     16.84 o 
   2  16   5      101.13      115.99     18.34 o 
   3  16   5        6.17       13.12      9.46 o 
   4  16   5        7.90       13.87     11.59 o 
  -2  17   5       89.14      100.60     17.45 o 
  -1  17   5       79.80       63.48     23.40 o 
   0  17   5      217.47      289.06     39.08 o 
   1  17   5       80.79      109.94     18.93 o 
   2  17   5       90.06       95.59     18.18 o 
   0   0   6     5139.90     5861.55    302.99 o 
   1   0   6      484.30      524.64     15.07 o 
   2   0   6     1074.60     1248.05     50.12 o 
   3   0   6     1183.97     1270.75     43.79 o 
   4   0   6      149.79      146.42      7.17 o 
   5   0   6       31.61       33.58      6.14 o 
   6   0   6      397.96      427.41     19.19 o 
   7   0   6      445.30      467.99     40.42 o 
   8   0   6       51.76       65.80     12.97 o 
   9   0   6        0.21        6.39      5.41 o 
  -9   1   6       19.03       38.56      9.65 o 
  -8   1   6       79.21       86.95     14.62 o 
  -7   1   6      154.65      158.60     13.77 o 
  -6   1   6       37.03       40.71      7.29 o 
  -5   1   6      236.81      228.11     10.44 o 
  -4   1   6      778.22      751.87     24.74 o 
  -3   1   6      713.79      808.89     28.74 o 
  -2   1   6     8954.62     9671.98    238.55 o 
  -1   1   6     1902.33     2149.05     46.38 o 
   0   1   6       25.44       42.02      2.91 o 
   1   1   6     1905.68     1985.71     55.97 o 
   2   1   6     8932.09     9340.86    294.23 o 
   3   1   6      712.29      745.80     91.22 o 
   4   1   6      766.80      789.57     16.39 o 
   5   1   6      237.60      243.28     15.94 o 
   6   1   6       37.48       42.31      7.08 o 
   7   1   6      146.65      151.44     16.64 o 
   8   1   6       80.02       96.18     14.60 o 
   9   1   6       18.98       28.00      8.11 o 
  -9   2   6        8.63        1.91     10.80 o 
  -8   2   6      245.54      249.20     16.58 o 
  -7   2   6      561.13      523.49     21.92 o 
  -6   2   6      260.29      240.30     17.08 o 
  -5   2   6      369.15      340.48     14.89 o 
  -4   2   6      661.13      640.39     44.82 o 
  -3   2   6     2632.39     2772.67     85.59 o 
  -2   2   6     2056.24     2159.43     55.04 o 
  -1   2   6     2043.86     2154.99     66.95 o 
   0   2   6     2047.11     2252.80     60.44 o 
   1   2   6     2046.09     2273.91     49.72 o 
   2   2   6     2096.08     2254.10     80.77 o 
   3   2   6     2602.89     2651.41    102.68 o 
   4   2   6      625.37      591.44     23.20 o 
   5   2   6      361.83      344.72     15.69 o 
   6   2   6      270.87      305.16     16.01 o 
   7   2   6      564.78      589.01     23.04 o 
   8   2   6      240.79      300.55     21.25 o 
   9   2   6        9.39        8.98      9.11 o 
  -9   3   6       19.68       22.41      8.31 o 
  -8   3   6      273.56      253.59     31.85 o 
  -7   3   6       16.82       13.90      7.46 o 
  -6   3   6      873.64      814.00     42.48 o 
  -5   3   6      300.81      260.53     13.04 o 
  -4   3   6      402.42      414.03     19.95 o 
  -3   3   6      951.98      940.28     55.13 o 
  -2   3   6      893.04      915.11     40.06 o 
  -1   3   6     1250.90     1347.14     35.82 o 
   0   3   6     4200.48     4778.36     51.94 o 
   1   3   6     1224.89     1443.58     32.09 o 
   2   3   6      877.12      924.42     29.66 o 
   3   3   6      918.63      912.99     24.98 o 
   4   3   6      390.11      387.61     11.91 o 
   5   3   6      297.44      285.27     14.36 o 
   6   3   6      864.31      866.32     25.79 o 
   7   3   6       13.81       15.21      5.76 o 
   8   3   6      280.93      328.16     18.31 o 
  -9   4   6       67.54       78.53     20.75 o 
  -8   4   6      447.91      405.15     26.11 o 
  -7   4   6      434.09      385.09     28.59 o 
  -6   4   6       75.38       74.28      9.44 o 
  -5   4   6     1074.65     1002.11     68.62 o 
  -4   4   6      364.39      359.28     17.42 o 
  -3   4   6      915.06      886.42     83.88 o 
  -2   4   6      687.92      670.22     17.61 o 
  -1   4   6      139.67      139.72      5.88 o 
   0   4   6      686.09      595.60     81.04 o 
   1   4   6      156.51      172.71      5.65 o 
   2   4   6      651.45      662.12     26.64 o 
   3   4   6      929.05      820.05     40.17 o 
   4   4   6      368.03      390.06     19.22 o 
   5   4   6     1059.16     1033.14     51.07 o 
   6   4   6       83.33       85.53     10.05 o 
   7   4   6      443.34      483.37     22.22 o 
   8   4   6      447.49      487.15     39.92 o 
   9   4   6       66.66       65.94     22.89 o 
  -9   5   6       51.00       57.31     13.54 o 
  -8   5   6      104.12      123.31     17.60 o 
  -7   5   6      164.98      137.93     17.78 o 
  -6   5   6      299.66      318.97     54.02 o 
  -5   5   6      104.97      104.94     14.29 o 
  -4   5   6      108.33      121.16     11.94 o 
  -3   5   6     2705.92     2791.57    285.54 o 
  -2   5   6     1157.32     1185.91     36.42 o 
  -1   5   6     5274.00     5661.29    186.51 o 
   0   5   6      184.09      199.05     14.84 o 
   1   5   6     5217.17     5762.74    108.40 o 
   2   5   6     1162.40     1215.91     62.52 o 
   3   5   6     2706.10     2875.22    162.78 o 
   4   5   6      108.49      127.11     11.78 o 
   5   5   6      103.33       97.56      8.64 o 
   6   5   6      285.29      297.88     24.86 o 
   7   5   6      160.46      177.41     13.50 o 
   8   5   6      107.12      111.63     26.00 o 
   9   5   6       49.34       45.44     12.41 o 
  -8   6   6      348.91      332.41     35.93 o 
  -7   6   6       61.67       51.95     17.01 o 
  -6   6   6      220.43      234.24     27.49 o 
  -5   6   6      190.03      201.31     18.18 o 
  -4   6   6      126.46      118.41     12.75 o 
  -3   6   6      668.64      685.33     57.61 o 
  -2   6   6      505.12      480.15     22.40 o 
  -1   6   6      186.07      207.45      9.46 o 
   0   6   6      653.69      518.60     40.08 o 
   1   6   6      198.42      208.25      7.89 o 
   2   6   6      502.60      488.08     33.35 o 
   3   6   6      651.61      703.19     39.56 o 
   4   6   6      133.13      138.62     16.75 o 
   5   6   6      189.23      195.30     16.18 o 
   6   6   6      220.18      257.72     28.63 o 
   7   6   6       63.62       45.47     16.71 o 
   8   6   6      341.22      342.86     25.45 o 
  -8   7   6      105.27      120.69     17.65 o 
  -7   7   6      115.19      139.16     24.31 o 
  -6   7   6      223.68      227.77     18.03 o 
  -5   7   6     1213.81     1137.19    114.61 o 
  -4   7   6      196.05      182.43     28.72 o 
  -3   7   6      771.34      740.40    107.16 o 
  -2   7   6     1505.45     1504.77     34.88 o 
  -1   7   6     2028.60     1987.74     90.03 o 
   0   7   6      445.35      452.68     13.90 o 
   1   7   6     1998.62     1926.78     56.97 o 
   2   7   6     1502.29     1483.22     80.07 o 
   3   7   6      773.69      812.09     48.63 o 
   4   7   6      189.39      186.59      9.11 o 
   5   7   6     1213.96     1151.54     82.87 o 
   6   7   6      227.96      245.60     15.17 o 
   7   7   6      114.69      111.88     16.24 o 
   8   7   6      106.13      110.57     17.74 o 
  -8   8   6      344.13      307.11     37.31 o 
  -7   8   6      101.38      116.50     27.98 o 
  -6   8   6      470.04      471.54     52.38 o 
  -5   8   6      769.03      730.41    127.58 o 
  -4   8   6      285.82      249.30     23.53 o 
  -3   8   6      404.20      380.21     51.26 o 
  -2   8   6       41.31       32.79      7.67 o 
  -1   8   6       68.47       63.14      7.06 o 
   0   8   6     1541.79     1507.42     49.54 o 
   1   8   6       66.04       65.72      7.51 o 
   2   8   6       48.70       46.28      5.84 o 
   3   8   6      393.30      413.93     26.70 o 
   4   8   6      298.55      300.02     23.05 o 
   5   8   6      787.66      775.20     48.79 o 
   6   8   6      466.78      428.12     20.73 o 
   7   8   6      100.75      100.80     15.51 o 
   8   8   6      338.17      366.51     26.91 o 
  -8   9   6       17.40       23.62     16.71 o 
  -7   9   6      174.20      205.90     33.96 o 
  -6   9   6      152.07      140.91     19.00 o 
  -5   9   6      313.24      321.78     55.92 o 
  -4   9   6      421.66      411.09     71.51 o 
  -3   9   6      215.33      215.62     24.98 o 
  -2   9   6      928.59      856.65     95.84 o 
  -1   9   6     2042.09     1989.70     65.78 o 
   0   9   6      815.39      763.09     20.83 o 
   1   9   6     2061.60     2073.47     88.98 o 
   2   9   6      922.99      863.42     45.11 o 
   3   9   6      205.75      201.47     10.64 o 
   4   9   6      421.64      431.42     22.30 o 
   5   9   6      311.63      326.24     26.53 o 
   6   9   6      156.84      127.66     13.60 o 
   7   9   6      168.33      184.47     21.04 o 
   8   9   6       18.04       22.13      8.35 o 
  -7  10   6       12.86       14.27      7.84 o 
  -6  10   6      422.26      368.33     31.16 o 
  -5  10   6       51.24       52.54     12.16 o 
  -4  10   6       12.38        8.26      6.80 o 
  -3  10   6      240.57      228.49     17.18 o 
  -2  10   6      262.97      255.12     26.30 o 
  -1  10   6      411.28      405.69     21.19 o 
   0  10   6      698.17      651.69     20.74 o 
   1  10   6      404.77      411.24     14.15 o 
   2  10   6      258.90      245.39     11.67 o 
   3  10   6      245.29      209.29     11.42 o 
   4  10   6       13.45        9.75      5.09 o 
   5  10   6       53.01       50.54      8.71 o 
   6  10   6      415.56      363.09     20.07 o 
   7  10   6       12.32        6.67      6.08 o 
  -7  11   6      117.71      126.62     31.70 o 
  -6  11   6       41.19       57.31     12.30 o 
  -5  11   6       96.16      112.83     15.98 o 
  -4  11   6      269.21      244.57     40.83 o 
  -3  11   6      151.87      158.37     17.40 o 
  -2  11   6      904.85      851.16     69.22 o 
  -1  11   6      384.37      369.43     21.35 o 
   0  11   6     1483.85     1519.90     32.83 o 
   1  11   6      381.83      365.22     17.41 o 
   2  11   6      893.32      855.71     21.90 o 
   3  11   6      154.51      161.32     10.97 o 
   4  11   6      276.65      254.62     15.65 o 
   5  11   6       97.15      104.82     12.72 o 
   6  11   6       41.91       40.41      8.43 o 
   7  11   6      115.74      117.10     16.76 o 
  -6  12   6      143.58      151.04     35.41 o 
  -5  12   6       56.79       56.97     11.72 o 
  -4  12   6      209.39      220.33     35.76 o 
  -3  12   6       59.95       74.12     12.76 o 
  -2  12   6      127.95      126.58     15.68 o 
  -1  12   6       55.21       65.04     11.32 o 
   0  12   6       71.31       90.82     10.32 o 
   1  12   6       56.89       65.29      9.23 o 
   2  12   6      137.92      143.34      9.89 o 
   3  12   6       55.48       58.93      9.12 o 
   4  12   6      200.94      218.27     15.96 o 
   5  12   6       57.26       56.45      9.99 o 
   6  12   6      144.54      152.25     20.46 o 
  -6  13   6       62.94       82.67     14.15 o 
  -5  13   6       76.42       93.32     14.78 o 
  -4  13   6       84.90      102.78     16.50 o 
  -3  13   6       25.73       28.05      8.25 o 
  -2  13   6       11.19        4.95      5.77 o 
  -1  13   6       71.24       68.69     15.65 o 
   0  13   6       35.76       35.41      7.50 o 
   1  13   6       65.22       70.29      9.62 o 
   2  13   6       11.08       13.76      7.12 o 
   3  13   6       26.15       26.42      6.75 o 
   4  13   6       83.15       88.89     11.87 o 
   5  13   6       76.70       81.21     11.86 o 
   6  13   6       61.45       68.84     13.98 o 
  -5  14   6      298.47      305.71     33.27 o 
  -4  14   6       19.56       25.73     11.81 o 
  -3  14   6      165.14      196.18     20.85 o 
  -2  14   6       23.67       24.22      8.95 o 
  -1  14   6        6.42        8.37      7.08 o 
   0  14   6        2.56       11.25      5.82 o 
   1  14   6        6.49        4.25      7.50 o 
   2  14   6       24.35       27.00      9.35 o 
   3  14   6      157.66      176.54     20.09 o 
   4  14   6       18.72       15.04      6.53 o 
   5  14   6      300.84      290.25     19.86 o 
  -4  15   6        0.18       -1.49      4.87 o 
  -3  15   6      163.43      202.90     34.29 o 
  -2  15   6       48.81       57.53     12.45 o 
  -1  15   6      279.47      295.37     26.77 o 
   0  15   6       83.98       91.79     15.83 o 
   1  15   6      285.91      311.98     23.68 o 
   2  15   6       50.68       52.23     12.83 o 
   3  15   6      165.18      166.91     20.82 o 
   4  15   6        0.22       -4.02      7.27 o 
  -3  16   6       19.80       10.27      8.90 o 
  -2  16   6       18.25       16.11      8.75 o 
  -1  16   6       36.11       43.67     11.39 o 
   0  16   6        4.65        4.49     12.52 o 
   1  16   6       35.83       36.16     12.14 o 
   2  16   6       17.16       13.44      9.76 o 
   3  16   6       19.98       19.97     10.66 o 
  -2  17   6       32.00       31.99     11.23 o 
  -1  17   6       39.03       60.24     22.76 o 
   0  17   6       64.36       77.73     25.43 o 
   1  17   6       36.35       55.79     21.89 o 
   2  17   6       32.62       34.15     13.00 o 
   1   0   7      320.93      361.70     12.37 o 
   2   0   7     5514.83     6395.12     73.64 o 
   3   0   7      471.09      483.30     11.97 o 
   4   0   7      614.29      581.22     21.43 o 
   5   0   7      187.24      181.73     11.20 o 
   6   0   7       20.30       28.94      6.60 o 
   7   0   7       89.96       93.19     14.18 o 
   8   0   7       62.45       49.83     11.24 o 
   9   0   7       19.68       18.73      7.62 o 
  -9   1   7       51.22       68.65     12.30 o 
  -8   1   7       56.73       70.35     13.54 o 
  -7   1   7      120.92      132.01     12.89 o 
  -6   1   7      128.31      131.14     11.92 o 
  -5   1   7     2390.94     2317.05    103.32 o 
  -4   1   7      515.44      560.11     23.25 o 
  -3   1   7      496.06      547.53     16.77 o 
  -2   1   7     1927.83     2177.56     39.19 o 
  -1   1   7     7143.98     7782.47     83.58 o 
   0   1   7      106.90      110.50      6.50 o 
   1   1   7     7156.22     6986.49    401.25 o 
   2   1   7     1945.65     2032.36     84.22 o 
   3   1   7      511.98      576.61     26.61 o 
   4   1   7      534.73      549.26     22.20 o 
   5   1   7     2391.82     2553.40     61.36 o 
   6   1   7      129.90      149.11     15.42 o 
   7   1   7      124.72      137.43     16.50 o 
   8   1   7       55.92       76.36     13.20 o 
   9   1   7       51.39       67.91     12.50 o 
  -9   2   7       25.99       53.27     12.98 o 
  -8   2   7      144.66      137.73     18.61 o 
  -7   2   7      373.21      358.90     18.64 o 
  -6   2   7      114.67      106.86     11.18 o 
  -5   2   7      276.32      261.70     11.42 o 
  -4   2   7     3868.48     3771.75    133.81 o 
  -3   2   7      839.44      947.60     35.57 o 
  -2   2   7     2743.24     3031.61     97.14 o 
  -1   2   7      848.22      887.61     18.14 o 
   0   2   7     7986.98     9455.42    185.79 o 
   1   2   7      855.82      879.37     33.50 o 
   2   2   7     2740.42     2995.67    110.56 o 
   3   2   7      820.89      875.80     27.80 o 
   4   2   7     3892.05     3718.73    210.79 o 
   5   2   7      277.97      246.62     19.05 o 
   6   2   7      112.85      120.35     18.55 o 
   7   2   7      379.98      449.99     24.73 o 
   8   2   7      144.76      163.01     18.56 o 
   9   2   7       25.77       50.92     11.49 o 
  -9   3   7       34.95       44.48     11.03 o 
  -8   3   7       52.79       52.66      9.74 o 
  -7   3   7       70.74       68.47     10.36 o 
  -6   3   7       96.61       90.57     14.83 o 
  -5   3   7     1409.54     1307.52    116.39 o 
  -4   3   7     1745.53     1774.16    108.86 o 
  -3   3   7      481.69      485.66     20.94 o 
  -2   3   7     3122.46     3180.16     84.26 o 
  -1   3   7      106.03      123.73      6.42 o 
   0   3   7       25.50       22.85      3.42 o 
   1   3   7       97.98      110.79      5.21 o 
   2   3   7     3056.66     3231.36    120.03 o 
   3   3   7      498.82      504.79     23.65 o 
   4   3   7     1751.87     1734.33     59.28 o 
   5   3   7     1402.81     1400.90     36.34 o 
   6   3   7       98.09      106.60     12.08 o 
   7   3   7       69.26       76.28     10.40 o 
   8   3   7       49.28       66.91     12.10 o 
  -9   4   7      136.34      161.90     17.58 o 
  -8   4   7        5.31       13.28      7.71 o 
  -7   4   7      756.28      654.71     31.37 o 
  -6   4   7      249.20      224.25     17.59 o 
  -5   4   7        2.68        0.62      3.51 o 
  -4   4   7     2212.82     1986.50    151.51 o 
  -3   4   7      403.38      422.50     14.99 o 
  -2   4   7       38.85       44.48      5.00 o 
  -1   4   7     1181.66     1188.11     27.86 o 
   0   4   7       41.39       39.22     14.82 o 
   1   4   7     1210.23     1325.05     27.52 o 
   2   4   7       35.55       43.39      4.22 o 
   3   4   7      407.16      408.44     21.97 o 
   4   4   7     2206.52     2062.67    167.56 o 
   5   4   7        1.97        0.85      3.10 o 
   6   4   7      254.92      261.61     14.73 o 
   7   4   7      763.52      840.69     40.65 o 
   8   4   7        6.37       18.24      6.01 o 
  -8   5   7       18.10       20.58      8.64 o 
  -7   5   7       23.43       19.76      8.24 o 
  -6   5   7      258.02      236.87     14.14 o 
  -5   5   7      175.46      161.55     12.22 o 
  -4   5   7     1935.24     1821.94    103.87 o 
  -3   5   7     1432.99     1404.00     56.16 o 
  -2   5   7     1534.31     1472.59     48.12 o 
  -1   5   7      458.44      464.15     17.19 o 
   0   5   7      172.63      171.22      9.89 o 
   1   5   7      450.97      504.55     10.77 o 
   2   5   7     1488.56     1526.41     59.13 o 
   3   5   7     1435.30     1498.70     86.31 o 
   4   5   7     1960.37     1927.05     88.50 o 
   5   5   7      189.71      200.12     10.72 o 
   6   5   7      254.95      262.94     31.18 o 
   7   5   7       22.92       38.10      8.03 o 
   8   5   7       18.07       13.56     12.91 o 
  -8   6   7       10.47       14.18      7.50 o 
  -7   6   7      322.24      300.48     24.74 o 
  -6   6   7      333.21      334.02     17.34 o 
  -5   6   7      477.70      441.50     65.90 o 
  -4   6   7      172.32      163.60     32.71 o 
  -3   6   7     1721.98     1727.35    145.87 o 
  -2   6   7     1764.37     1876.67    168.87 o 
  -1   6   7       30.01       25.99      3.95 o 
   0   6   7       23.02       37.84      6.54 o 
   1   6   7       30.65       30.03      3.14 o 
   2   6   7     1775.75     1903.26    104.20 o 
   3   6   7     1731.46     1849.41    123.11 o 
   4   6   7      171.63      185.10     10.11 o 
   5   6   7      480.52      465.14     33.33 o 
   6   6   7      326.34      372.16     37.24 o 
   7   6   7      326.85      340.79     23.20 o 
   8   6   7       10.36       16.80      7.71 o 
  -8   7   7        0.45       -1.69      6.52 o 
  -7   7   7      286.58      254.53     22.11 o 
  -6   7   7       32.18       42.12     20.38 o 
  -5   7   7       63.30       68.55     14.31 o 
  -4   7   7      950.48      895.78    106.83 o 
  -3   7   7       73.97       90.09     17.49 o 
  -2   7   7      566.58      548.30     41.97 o 
  -1   7   7      253.24      278.46     11.79 o 
   0   7   7       16.86       16.95      3.35 o 
   1   7   7      268.18      289.25     11.09 o 
   2   7   7      563.66      547.02     30.67 o 
   3   7   7       74.32       87.52      7.13 o 
   4   7   7      959.42      963.15     47.80 o 
   5   7   7       65.33       75.47      8.59 o 
   6   7   7       33.70       35.03      5.50 o 
   7   7   7      284.61      289.78     23.73 o 
   8   7   7        0.32        2.67      6.44 o 
  -8   8   7       56.80       64.78     14.95 o 
  -7   8   7       33.17       39.91     16.73 o 
  -6   8   7      451.36      461.19     52.36 o 
  -5   8   7      327.67      333.77     39.21 o 
  -4   8   7      450.48      450.81     42.92 o 
  -3   8   7     1612.77     1530.64    189.07 o 
  -2   8   7      513.23      462.77     37.35 o 
  -1   8   7      182.90      189.39     10.79 o 
   0   8   7     1172.45     1183.06     26.11 o 
   1   8   7      186.65      203.82      9.55 o 
   2   8   7      517.05      488.58     15.17 o 
   3   8   7     1619.46     1502.99    116.57 o 
   4   8   7      438.74      457.60     23.02 o 
   5   8   7      336.19      359.50     21.51 o 
   6   8   7      447.64      402.85     20.45 o 
   7   8   7       35.27       51.53     11.71 o 
   8   8   7       57.85       61.71     11.71 o 
  -7   9   7      100.83      124.99     23.19 o 
  -6   9   7       42.76       37.22     10.47 o 
  -5   9   7      135.07      120.88     16.01 o 
  -4   9   7      310.67      317.63     41.35 o 
  -3   9   7       39.09       44.75      9.21 o 
  -2   9   7     1049.47     1011.80     56.44 o 
  -1   9   7      331.22      332.35     14.54 o 
   0   9   7        8.48        6.66      3.99 o 
   1   9   7      325.55      325.20     12.35 o 
   2   9   7     1050.13     1013.78     56.58 o 
   3   9   7       41.98       51.37      8.43 o 
   4   9   7      319.03      324.61     16.61 o 
   5   9   7      135.98      136.24     12.74 o 
   6   9   7       41.16       41.15      8.87 o 
   7   9   7      100.39      103.14     15.35 o 
  -7  10   7       22.17       34.17     12.20 o 
  -6  10   7       53.95       50.39     11.98 o 
  -5  10   7      233.42      230.38     20.32 o 
  -4  10   7      141.53      143.17     16.71 o 
  -3  10   7      274.82      238.00     19.02 o 
  -2  10   7      151.21      132.97     15.00 o 
  -1  10   7     1080.94     1071.34     84.21 o 
   0  10   7      293.00      307.69     14.93 o 
   1  10   7     1097.84     1071.09     37.11 o 
   2  10   7      154.94      138.66     10.00 o 
   3  10   7      264.28      245.74     12.18 o 
   4  10   7      143.14      146.62     10.83 o 
   5  10   7      238.11      214.96     15.53 o 
   6  10   7       57.11       56.94     10.54 o 
   7  10   7       22.45       22.55      6.86 o 
  -7  11   7       21.57       30.62     10.34 o 
  -6  11   7       79.56      100.96     16.31 o 
  -5  11   7        3.66        1.11      5.15 o 
  -4  11   7       26.79       27.62      8.56 o 
  -3  11   7      283.62      268.05     19.59 o 
  -2  11   7      156.19      161.04     25.87 o 
  -1  11   7     1282.88     1280.81     82.33 o 
   0  11   7      417.45      382.84     17.45 o 
   1  11   7     1295.30     1291.94     34.49 o 
   2  11   7      147.94      160.69     10.78 o 
   3  11   7      280.82      289.69     15.97 o 
   4  11   7       27.50       18.88      6.24 o 
   5  11   7        3.84        2.12      5.01 o 
   6  11   7       81.05       82.93     12.16 o 
   7  11   7       21.30       20.17      7.31 o 
  -6  12   7      245.13      269.62     46.29 o 
  -5  12   7       32.13       40.74     10.41 o 
  -4  12   7       16.27       31.37      9.48 o 
  -3  12   7       66.11       64.31     11.98 o 
  -2  12   7       14.64       20.95      7.60 o 
  -1  12   7      310.57      269.41     19.48 o 
   0  12   7       49.26       64.59      9.31 o 
   1  12   7      319.67      319.85     16.58 o 
   2  12   7       13.71       21.64      6.49 o 
   3  12   7       64.52       79.30     14.59 o 
   4  12   7       15.47       17.18      6.29 o 
   5  12   7       28.83       29.00      8.12 o 
   6  12   7      247.51      231.70     17.94 o 
  -6  13   7        5.90       12.64     11.34 o 
  -5  13   7       24.87       24.07      7.93 o 
  -4  13   7        2.29        1.89      8.77 o 
  -3  13   7      189.23      188.69     38.04 o 
  -2  13   7      226.21      226.63     36.81 o 
  -1  13   7       56.50       66.94     15.68 o 
   0  13   7       92.88       90.47     13.81 o 
   1  13   7       56.43       73.17     10.30 o 
   2  13   7      231.71      243.88     15.72 o 
   3  13   7      185.92      184.08     20.79 o 
   4  13   7        3.45        4.54      5.71 o 
   5  13   7       26.35       22.57      6.98 o 
   6  13   7        5.66        5.33      7.22 o 
  -5  14   7       56.78       46.62     11.12 o 
  -4  14   7       32.15       34.52     10.64 o 
  -3  14   7       47.63       44.65     10.62 o 
  -2  14   7       80.93       96.75     14.98 o 
  -1  14   7      304.68      319.42     36.17 o 
   0  14   7        7.76        4.22      6.84 o 
   1  14   7      307.53      326.61     17.98 o 
   2  14   7       81.76      109.23     16.38 o 
   3  14   7       49.80       47.54     12.55 o 
   4  14   7       31.35       28.75      9.49 o 
   5  14   7       54.61       46.84      9.32 o 
  -4  15   7       53.95       39.94      9.65 o 
  -3  15   7       39.55       46.29     13.78 o 
  -2  15   7      416.77      383.71     25.89 o 
  -1  15   7        2.48        0.60      6.92 o 
   0  15   7       78.79       75.32     12.91 o 
   1  15   7        1.94       10.29      8.98 o 
   2  15   7      410.06      393.84     26.88 o 
   3  15   7       38.87       55.77     13.42 o 
   4  15   7       52.30       54.82     16.91 o 
  -3  16   7        5.81       10.95      6.75 o 
  -2  16   7       14.04       11.44      7.11 o 
  -1  16   7        8.60       12.54      7.24 o 
   0  16   7        0.18       -5.57     11.88 o 
   1  16   7        8.09        5.53     12.48 o 
   2  16   7       14.46       11.52      9.68 o 
   3  16   7        5.58        8.97      9.70 o 
  -1  17   7       15.86        9.50     16.58 o 
   0  17   7       21.31       19.13     16.45 o 
   1  17   7       16.47        8.64     15.20 o 
   0   0   8     2559.61     2624.22    185.57 o 
   1   0   8      814.79      790.95     31.60 o 
   2   0   8      205.27      211.98      7.98 o 
   3   0   8      921.63      957.38     28.48 o 
   4   0   8       82.23       87.48      8.55 o 
   5   0   8      136.75      104.51      9.91 o 
   6   0   8      279.07      265.64     14.99 o 
   7   0   8      355.43      353.93     22.80 o 
   8   0   8      195.42      231.55     20.88 o 
   9   0   8       36.01       71.28     12.98 o 
  -9   1   8       18.29       26.84      8.69 o 
  -8   1   8      278.51      337.02     23.97 o 
  -7   1   8       48.73       58.43     11.74 o 
  -6   1   8      381.38      361.26     17.17 o 
  -5   1   8       30.80       39.87      6.89 o 
  -4   1   8     1357.34     1382.58     60.45 o 
  -3   1   8       88.57       97.09      6.59 o 
  -2   1   8     5851.08     6220.47     89.51 o 
  -1   1   8     7677.90     8804.27     61.54 o 
   0   1   8      147.86      154.46      7.41 o 
   1   1   8     7710.19     8645.58    295.20 o 
   2   1   8     5849.79     5723.35    169.68 o 
   3   1   8       82.35       68.83     15.56 o 
   4   1   8     1356.00     1410.94     36.85 o 
   5   1   8       33.39       24.46      9.63 o 
   6   1   8      379.93      408.14     22.67 o 
   7   1   8       47.95       42.86      9.84 o 
   8   1   8      281.96      344.66     23.53 o 
   9   1   8       18.84       32.35     11.27 o 
  -9   2   8       21.62       40.04     10.22 o 
  -8   2   8      155.45      164.04     20.16 o 
  -7   2   8      834.44      812.20     48.10 o 
  -6   2   8      269.36      245.59     14.62 o 
  -5   2   8      485.53      451.29     18.40 o 
  -4   2   8      680.24      670.15     52.65 o 
  -3   2   8      598.42      669.18     22.48 o 
  -2   2   8      444.14      483.00     12.47 o 
  -1   2   8     1842.87     1817.02     25.17 o 
   0   2   8      943.81     1138.87     26.58 o 
   1   2   8     1914.91     1603.67    214.72 o 
   2   2   8      452.19      487.17     14.90 o 
   3   2   8      593.92      619.69     29.87 o 
   4   2   8      662.13      653.54     44.41 o 
   5   2   8      482.61      486.81     23.16 o 
   6   2   8      260.78      266.18     18.37 o 
   7   2   8      849.40      906.69     35.88 o 
   8   2   8      159.05      175.29     19.48 o 
   9   2   8       23.29       34.51      9.43 o 
  -8   3   8      526.86      553.24     25.49 o 
  -7   3   8       66.42       57.58      9.54 o 
  -6   3   8      998.47      868.60     55.52 o 
  -5   3   8      630.40      617.32     21.45 o 
  -4   3   8       53.01       61.13      6.50 o 
  -3   3   8      974.99      942.73     34.98 o 
  -2   3   8     1194.68     1198.29     23.59 o 
  -1   3   8     1488.98     1664.34     33.16 o 
   0   3   8     3142.54     3290.16     84.89 o 
   1   3   8     1441.69     1710.82     41.94 o 
   2   3   8     1230.18     1232.88     52.51 o 
   3   3   8      967.77      931.15     40.44 o 
   4   3   8       54.07       64.83     10.85 o 
   5   3   8      612.59      659.04     26.82 o 
   6   3   8     1001.47     1079.09     36.49 o 
   7   3   8       68.92       84.81     13.49 o 
   8   3   8      529.67      640.43     31.65 o 
  -8   4   8       14.11       22.30      6.99 o 
  -7   4   8      302.13      310.82     18.21 o 
  -6   4   8      114.27      101.61     11.83 o 
  -5   4   8      559.74      497.65     27.93 o 
  -4   4   8      682.01      626.56     39.37 o 
  -3   4   8     1004.64     1017.07     30.38 o 
  -2   4   8      207.66      223.98      9.42 o 
  -1   4   8      990.18      953.02     25.60 o 
   0   4   8     3256.73     3463.77    148.91 o 
   1   4   8      954.48      975.54     21.89 o 
   2   4   8      208.05      229.76     11.15 o 
   3   4   8     1004.47     1084.33     52.71 o 
   4   4   8      680.70      657.97     46.00 o 
   5   4   8      568.68      578.34     28.11 o 
   6   4   8      118.66      124.60     12.54 o 
   7   4   8      311.33      373.23     23.14 o 
   8   4   8       15.99       18.09      7.11 o 
  -8   5   8      136.03      138.07     15.34 o 
  -7   5   8        0.42        3.31      5.73 o 
  -6   5   8      117.11      117.09     15.27 o 
  -5   5   8      488.11      449.34     49.08 o 
  -4   5   8      797.66      750.67     58.89 o 
  -3   5   8      325.66      328.45     19.74 o 
  -2   5   8      617.19      575.32     17.98 o 
  -1   5   8     1507.35     1354.63     38.20 o 
   0   5   8     1199.01      967.21    149.33 o 
   1   5   8     1523.58     1518.70     22.89 o 
   2   5   8      636.68      660.43     15.92 o 
   3   5   8      330.22      354.32     17.26 o 
   4   5   8      777.01      700.74     23.23 o 
   5   5   8      471.04      442.75     42.00 o 
   6   5   8      122.54      131.22     12.71 o 
   7   5   8        0.32       -0.56      4.67 o 
   8   5   8      137.50      123.89     28.07 o 
  -8   6   8       63.25       53.73     11.76 o 
  -7   6   8       43.88       42.94     15.01 o 
  -6   6   8       60.57       61.58      9.12 o 
  -5   6   8      122.83      132.88     16.39 o 
  -4   6   8      858.42      818.86     65.03 o 
  -3   6   8      974.01      956.96     67.84 o 
  -2   6   8       25.80       28.34      4.79 o 
  -1   6   8      127.15      120.84      6.49 o 
   0   6   8       49.69       56.18      6.67 o 
   1   6   8      129.22      129.24      6.95 o 
   2   6   8       24.38       30.21      4.87 o 
   3   6   8      959.99      972.27     61.94 o 
   4   6   8      864.07      872.97     50.69 o 
   5   6   8      126.73      142.00     11.52 o 
   6   6   8       61.22       59.85      9.06 o 
   7   6   8       42.08       57.01      8.97 o 
   8   6   8       61.66       53.42     19.52 o 
  -8   7   8       15.05       14.86      7.58 o 
  -7   7   8       49.25       53.82     12.35 o 
  -6   7   8      191.34      209.39     28.81 o 
  -5   7   8      626.84      601.14     38.64 o 
  -4   7   8      411.07      363.60     39.43 o 
  -3   7   8      599.28      561.85     24.46 o 
  -2   7   8      427.63      424.57     16.62 o 
  -1   7   8       73.36       75.33      5.88 o 
   0   7   8      129.31      154.08      8.09 o 
   1   7   8       74.15       74.51      8.03 o 
   2   7   8      425.66      429.32     21.72 o 
   3   7   8      606.84      562.94     38.24 o 
   4   7   8      399.91      369.68     23.06 o 
   5   7   8      632.44      659.24     51.92 o 
   6   7   8      191.68      221.62     23.57 o 
   7   7   8       48.26       52.18     11.20 o 
   8   7   8       14.82       18.58      9.28 o 
  -8   8   8       56.14       47.57     12.67 o 
  -7   8   8      172.88      156.41     20.78 o 
  -6   8   8      181.58      179.02     31.59 o 
  -5   8   8       72.41       80.84     13.21 o 
  -4   8   8       36.98       35.15     19.15 o 
  -3   8   8      539.44      476.44     59.59 o 
  -2   8   8      521.31      461.92     59.94 o 
  -1   8   8      629.84      602.38     18.30 o 
   0   8   8       17.51       15.14      3.70 o 
   1   8   8      628.01      590.30     17.08 o 
   2   8   8      505.65      461.38     28.32 o 
   3   8   8      535.87      485.61     20.59 o 
   4   8   8       40.19       42.48      5.71 o 
   5   8   8       77.03       88.27      8.18 o 
   6   8   8      179.31      187.57     14.56 o 
   7   8   8      173.82      201.34     21.80 o 
   8   8   8       55.76       55.38     12.79 o 
  -7   9   8        5.01        2.99      8.95 o 
  -6   9   8      178.53      162.81     20.30 o 
  -5   9   8       85.60       91.19     23.45 o 
  -4   9   8      366.40      325.01     28.63 o 
  -3   9   8      635.93      607.42     93.10 o 
  -2   9   8      423.32      415.42     48.77 o 
  -1   9   8      157.36      130.83     19.97 o 
   0   9   8      805.70      768.06     20.21 o 
   1   9   8      152.95      144.14      9.23 o 
   2   9   8      423.52      436.62     16.66 o 
   3   9   8      633.43      624.03     34.09 o 
   4   9   8      365.72      334.44     22.63 o 
   5   9   8       84.08       88.01      8.33 o 
   6   9   8      175.70      153.55     15.39 o 
   7   9   8        5.47       10.69      5.80 o 
  -7  10   8       57.09       60.54     13.14 o 
  -6  10   8       60.60       67.93     13.56 o 
  -5  10   8       27.88       28.35      9.45 o 
  -4  10   8       66.35       68.49     12.12 o 
  -3  10   8       54.72       47.99      9.99 o 
  -2  10   8      163.40      160.60     16.43 o 
  -1  10   8      187.02      201.37     16.21 o 
   0  10   8      419.73      405.60     17.39 o 
   1  10   8      183.04      183.08     10.39 o 
   2  10   8      153.36      156.06     10.52 o 
   3  10   8       55.24       59.70      7.55 o 
   4  10   8       64.86       77.27      8.83 o 
   5  10   8       28.48       24.15      6.98 o 
   6  10   8       57.76       60.18     10.42 o 
   7  10   8       57.39       58.71     10.72 o 
  -6  11   8       48.09       55.07     12.55 o 
  -5  11   8      145.77      138.36     27.20 o 
  -4  11   8      177.75      187.71     31.37 o 
  -3  11   8      330.53      316.62     24.07 o 
  -2  11   8      676.77      638.18     68.29 o 
  -1  11   8      493.62      474.60     57.11 o 
   0  11   8     1068.97     1099.39     29.18 o 
   1  11   8      497.03      490.99     21.00 o 
   2  11   8      667.78      643.24     23.59 o 
   3  11   8      331.21      329.33     17.33 o 
   4  11   8      175.24      187.44     14.93 o 
   5  11   8      142.56      134.59     14.60 o 
   6  11   8       50.20       49.29      9.93 o 
  -6  12   8        4.74        7.48      7.80 o 
  -5  12   8        7.35       13.18      6.40 o 
  -4  12   8      369.45      370.12     58.77 o 
  -3  12   8       30.48       31.84      9.14 o 
  -2  12   8       42.73       48.46     10.40 o 
  -1  12   8      342.99      332.72     29.02 o 
   0  12   8      112.43      104.65     14.80 o 
   1  12   8      337.69      338.10     17.46 o 
   2  12   8       39.73       40.63      8.19 o 
   3  12   8       27.05       33.41      6.23 o 
   4  12   8      360.98      325.95     18.73 o 
   5  12   8        6.28        0.70      4.97 o 
   6  12   8        4.78        7.88      5.94 o 
  -5  13   8      358.58      381.93     77.36 o 
  -4  13   8       21.93       30.66      8.58 o 
  -3  13   8      262.59      273.15     45.71 o 
  -2  13   8       47.07       47.07     10.25 o 
  -1  13   8      261.46      245.45     24.48 o 
   0  13   8      415.52      421.82     43.87 o 
   1  13   8      252.11      264.51     16.30 o 
   2  13   8       46.79       63.70     10.03 o 
   3  13   8      259.11      261.95     21.69 o 
   4  13   8       23.81       28.66      7.65 o 
   5  13   8      359.32      348.68     20.83 o 
  -5  14   8      150.15      178.67     35.26 o 
  -4  14   8      212.57      246.97     22.55 o 
  -3  14   8      219.09      224.93     20.91 o 
  -2  14   8      110.81       88.84     14.90 o 
  -1  14   8       23.70       24.09      8.82 o 
   0  14   8       49.92       61.61     12.49 o 
   1  14   8       25.04       38.15      8.29 o 
   2  14   8      109.86      100.94     16.38 o 
   3  14   8      218.68      225.05     22.79 o 
   4  14   8      207.69      227.27     23.75 o 
   5  14   8      149.12      174.69     17.53 o 
  -4  15   8       54.00       40.50     10.74 o 
  -3  15   8        4.97        4.24      5.33 o 
  -2  15   8      106.91      109.82     15.70 o 
  -1  15   8      425.37      413.23     35.04 o 
   0  15   8        0.17       -3.07      5.98 o 
   1  15   8      421.56      444.35     41.46 o 
   2  15   8      107.01      124.40     18.67 o 
   3  15   8        5.46        7.00      8.72 o 
   4  15   8       55.35       69.00     16.39 o 
  -3  16   8       37.56       36.78     12.22 o 
  -2  16   8       14.89       24.10     10.58 o 
  -1  16   8      218.34      233.18     21.95 o 
   0  16   8        3.08       -6.00     12.18 o 
   1  16   8      217.02      231.76     35.24 o 
   2  16   8       16.10       15.65     10.96 o 
   3  16   8       38.03       31.30     13.36 o 
   0  17   8      240.87      264.97     40.16 o 
   1   0   9      548.55      494.36     25.62 o 
   2   0   9     1587.29     1687.88     33.65 o 
   3   0   9     2182.58     2383.14     74.90 o 
   4   0   9      364.20      314.18     14.25 o 
   5   0   9        5.73        4.54      3.83 o 
   6   0   9        4.44        9.06      5.83 o 
   7   0   9      631.27      638.10     31.11 o 
   8   0   9        0.63        1.14      5.40 o 
  -8   1   9      141.02      143.12     18.56 o 
  -7   1   9      112.90      118.65     16.54 o 
  -6   1   9       29.79       28.43      6.37 o 
  -5   1   9      725.28      705.95     33.41 o 
  -4   1   9      309.12      287.19     13.83 o 
  -3   1   9       69.04       80.98      6.46 o 
  -2   1   9       59.24       62.41      5.51 o 
  -1   1   9     5417.27     6050.00     96.66 o 
   0   1   9      432.53      488.60     21.99 o 
   1   1   9     5443.36     5927.38    241.19 o 
   2   1   9       60.11       54.38      4.34 o 
   3   1   9       63.57       46.59     12.66 o 
   4   1   9      312.14      305.80     17.81 o 
   5   1   9      715.07      693.84     28.33 o 
   6   1   9       32.02       36.76      8.96 o 
   7   1   9      116.16      140.19     17.10 o 
   8   1   9      139.39      164.33     19.28 o 
  -8   2   9       21.19       24.41      8.42 o 
  -7   2   9       30.10       34.65      7.41 o 
  -6   2   9       91.73       98.89     11.53 o 
  -5   2   9       47.56       50.15      7.76 o 
  -4   2   9     2078.70     2024.91     82.64 o 
  -3   2   9      456.42      469.90     13.66 o 
  -2   2   9      994.83      965.35     19.63 o 
  -1   2   9      398.44      433.42     12.04 o 
   0   2   9      483.92      500.54     14.89 o 
   1   2   9      400.81      449.02     20.49 o 
   2   2   9     1003.62      869.10     56.15 o 
   3   2   9      449.16      440.68     17.65 o 
   4   2   9     2100.08     1944.29    100.50 o 
   5   2   9       45.15       54.33      9.48 o 
   6   2   9       84.08       97.86     13.80 o 
   7   2   9       31.13       49.84     10.54 o 
   8   2   9       18.90       27.39      8.98 o 
  -8   3   9       68.24       86.88     14.89 o 
  -7   3   9       19.59       27.45      7.54 o 
  -6   3   9      114.28      121.40     12.72 o 
  -5   3   9     1011.48      943.76     32.35 o 
  -4   3   9      446.36      451.20     23.89 o 
  -3   3   9      976.89      991.75     29.52 o 
  -2   3   9      273.39      254.66      9.96 o 
  -1   3   9      190.43      216.37      9.00 o 
   0   3   9     5407.77     5988.86    134.53 o 
   1   3   9      193.56      185.31     17.14 o 
   2   3   9      265.76      240.28     13.29 o 
   3   3   9      962.39      954.72     51.93 o 
   4   3   9      432.35      436.04     40.82 o 
   5   3   9     1011.31     1057.06     34.99 o 
   6   3   9      118.80      119.17     15.10 o 
   7   3   9       19.27       31.28      8.79 o 
   8   3   9       68.65      112.27     16.23 o 
  -8   4   9       85.47      103.59     13.17 o 
  -7   4   9       25.98       28.22      7.56 o 
  -6   4   9       64.39       65.47      9.95 o 
  -5   4   9      322.97      327.70     21.58 o 
  -4   4   9     1248.79     1163.22     54.60 o 
  -3   4   9      641.42      621.87     22.93 o 
  -2   4   9      370.95      413.83     12.94 o 
  -1   4   9       70.31       70.84      6.22 o 
   0   4   9     3065.46     2655.86    187.11 o 
   1   4   9       79.51       83.21      6.20 o 
   2   4   9      368.97      410.67     14.37 o 
   3   4   9      633.06      620.31     42.85 o 
   4   4   9     1252.78     1204.49     70.09 o 
   5   4   9      316.56      337.69     20.03 o 
   6   4   9       59.27       57.82     13.78 o 
   7   4   9       24.91       35.89      9.97 o 
   8   4   9       84.99      133.59     17.01 o 
  -8   5   9        4.80        6.01      5.66 o 
  -7   5   9      145.72      140.18     14.62 o 
  -6   5   9       55.86       50.17      9.07 o 
  -5   5   9      210.10      208.11     21.11 o 
  -4   5   9      955.49      907.42     41.88 o 
  -3   5   9      136.43      139.11      9.29 o 
  -2   5   9      380.49      377.06     15.18 o 
  -1   5   9      602.14      573.73     15.90 o 
   0   5   9     1112.43     1167.95     45.62 o 
   1   5   9      599.94      635.87     20.27 o 
   2   5   9      362.78      364.64     22.11 o 
   3   5   9      132.43      142.58     11.10 o 
   4   5   9      958.86      940.88     60.10 o 
   5   5   9      200.52      204.43     13.47 o 
   6   5   9       55.97       77.00     12.17 o 
   7   5   9      145.81      181.91     17.57 o 
   8   5   9        4.14        1.93      6.44 o 
  -8   6   9       67.89       73.94     11.22 o 
  -7   6   9      174.91      168.43     16.47 o 
  -6   6   9      208.71      184.35     19.38 o 
  -5   6   9      553.29      512.17     57.85 o 
  -4   6   9      213.81      187.98     12.36 o 
  -3   6   9      569.03      484.67     20.47 o 
  -2   6   9      351.64      322.77     12.36 o 
  -1   6   9      152.38      133.86      7.12 o 
   0   6   9     2654.56     2294.63    244.40 o 
   1   6   9      160.65      147.75      7.81 o 
   2   6   9      359.58      345.30     26.66 o 
   3   6   9      557.51      556.15     36.12 o 
   4   6   9      220.03      233.47     16.33 o 
   5   6   9      553.38      541.68     38.51 o 
   6   6   9      200.75      253.45     15.67 o 
   7   6   9      171.98      219.48     20.37 o 
  -8   7   9       19.88       25.15      8.98 o 
  -7   7   9      202.58      209.91     22.69 o 
  -6   7   9      319.18      298.88     22.75 o 
  -5   7   9      309.42      287.64     25.47 o 
  -4   7   9      441.14      422.16     29.60 o 
  -3   7   9       93.49       87.83      9.99 o 
  -2   7   9     1037.00      963.40     27.57 o 
  -1   7   9      890.32      851.57     27.84 o 
   0   7   9      398.60      409.43     12.80 o 
   1   7   9      894.49      844.29     61.48 o 
   2   7   9     1022.77      952.91     31.50 o 
   3   7   9       83.83       69.54      7.54 o 
   4   7   9      443.54      433.79     28.62 o 
   5   7   9      306.89      308.82     19.51 o 
   6   7   9      317.18      350.19     32.10 o 
   7   7   9      204.21      245.80     40.92 o 
   8   7   9       19.37       21.77      8.33 o 
  -7   8   9      176.82      154.45     20.81 o 
  -6   8   9      534.50      549.06     46.73 o 
  -5   8   9       47.95       48.61     12.46 o 
  -4   8   9       72.95       84.64     10.49 o 
  -3   8   9      939.91      897.13     69.17 o 
  -2   8   9      253.69      240.67     11.87 o 
  -1   8   9      411.82      404.08     13.82 o 
   0   8   9        3.84        1.02      3.25 o 
   1   8   9      405.36      403.05     16.68 o 
   2   8   9      249.63      238.77     11.56 o 
   3   8   9      936.19      904.66     39.68 o 
   4   8   9       75.73       86.35      7.88 o 
   5   8   9       50.36       60.00      7.12 o 
   6   8   9      539.21      557.59     32.35 o 
   7   8   9      177.56      182.73     21.25 o 
  -7   9   9      121.55      132.35     20.21 o 
  -6   9   9      202.90      200.16     22.58 o 
  -5   9   9      209.34      208.31     16.30 o 
  -4   9   9      434.60      454.39     50.59 o 
  -3   9   9      350.57      369.15     47.28 o 
  -2   9   9      178.96      176.53     13.74 o 
  -1   9   9      399.15      383.00     22.42 o 
   0   9   9      180.35      188.04     15.25 o 
   1   9   9      401.48      403.00     24.55 o 
   2   9   9      183.69      171.79     10.47 o 
   3   9   9      339.68      336.00     21.56 o 
   4   9   9      420.54      415.20     20.85 o 
   5   9   9      211.08      228.74     15.80 o 
   6   9   9      199.34      182.36     16.86 o 
   7   9   9      121.00      126.26     19.16 o 
  -7  10   9        1.25        0.37      8.29 o 
  -6  10   9      120.73      134.22     20.68 o 
  -5  10   9      116.54      102.29     16.13 o 
  -4  10   9        6.85       12.13      6.40 o 
  -3  10   9      800.97      748.21     85.54 o 
  -2  10   9       23.92       18.02      6.63 o 
  -1  10   9      201.39      199.72     19.26 o 
   0  10   9      460.23      449.09     18.81 o 
   1  10   9      198.89      219.43     13.75 o 
   2  10   9       25.78       26.66      5.48 o 
   3  10   9      806.23      814.01     51.87 o 
   4  10   9        7.66       10.64      4.42 o 
   5  10   9      110.85      101.05     12.83 o 
   6  10   9      121.95      124.21     14.68 o 
   7  10   9        1.23       -2.46      5.50 o 
  -6  11   9        8.94       10.16      8.21 o 
  -5  11   9       43.71       53.78     15.70 o 
  -4  11   9      368.59      369.09     55.73 o 
  -3  11   9      360.47      371.16     63.31 o 
  -2  11   9       25.28       31.08      9.00 o 
  -1  11   9      471.10      432.17     53.01 o 
   0  11   9       22.67       24.77      8.29 o 
   1  11   9      475.84      462.62     19.84 o 
   2  11   9       26.81       31.43      7.39 o 
   3  11   9      368.07      376.88     16.04 o 
   4  11   9      368.06      353.45     31.55 o 
   5  11   9       42.67       42.50      9.01 o 
   6  11   9        8.60        6.12      5.91 o 
  -6  12   9      340.44      368.16     52.49 o 
  -5  12   9       27.23       30.30      8.91 o 
  -4  12   9        2.62        7.59      5.44 o 
  -3  12   9      246.40      229.47     19.56 o 
  -2  12   9      224.42      219.75     43.77 o 
  -1  12   9       25.13       28.22      9.10 o 
   0  12   9        2.42        7.67      6.94 o 
   1  12   9       25.42       32.24      7.81 o 
   2  12   9      228.99      230.37     18.77 o 
   3  12   9      241.18      251.08     17.26 o 
   4  12   9        2.59        6.71      5.51 o 
   5  12   9       26.95       26.27      7.83 o 
   6  12   9      342.23      331.49     21.02 o 
  -5  13   9      136.77      148.78     37.31 o 
  -4  13   9       29.44       41.24      9.99 o 
  -3  13   9      365.48      371.99     33.83 o 
  -2  13   9      192.53      173.48     19.35 o 
  -1  13   9       18.13       18.34      7.75 o 
   0  13   9      179.48      171.48     18.90 o 
   1  13   9       17.70       15.10      6.83 o 
   2  13   9      186.93      201.51     15.70 o 
   3  13   9      365.67      373.23     25.68 o 
   4  13   9       27.73       29.07      7.79 o 
   5  13   9      133.20      113.45     14.45 o 
  -4  14   9        0.41        5.93      9.41 o 
  -3  14   9        1.37        2.64      5.07 o 
  -2  14   9       15.81       18.74      7.47 o 
  -1  14   9      238.51      212.91     19.95 o 
   0  14   9      169.19      186.13     22.02 o 
   1  14   9      239.19      235.96     21.02 o 
   2  14   9       14.68       25.00     10.62 o 
   3  14   9        1.17        6.53      8.34 o 
   4  14   9        0.44        7.62      9.27 o 
  -3  15   9       30.56       27.19      9.74 o 
  -2  15   9       96.25       93.80     19.89 o 
  -1  15   9       23.14       16.87      8.52 o 
   0  15   9       58.92       64.25     13.12 o 
   1  15   9       22.23       21.94      8.07 o 
   2  15   9       95.93      105.48     18.07 o 
   3  15   9       31.90       45.90     13.52 o 
  -2  16   9       89.51       91.69     15.17 o 
  -1  16   9       56.89       80.83     14.03 o 
   0  16   9       43.36       42.85     11.68 o 
   1  16   9       57.86       61.28     21.25 o 
   2  16   9       88.13      112.23     27.98 o 
   0   0  10     3593.56     4106.61    288.22 o 
   1   0  10      537.19      592.59     24.77 o 
   2   0  10     1961.43     1920.89     36.65 o 
   3   0  10       39.09       32.94      6.39 o 
   4   0  10      362.60      349.98     15.34 o 
   5   0  10      238.56      214.43     14.34 o 
   6   0  10       50.01       60.31     11.18 o 
   7   0  10        0.23        7.81      6.10 o 
   8   0  10       41.09       36.70      9.16 o 
  -8   1  10       32.15       21.93      8.30 o 
  -7   1  10        4.82        8.11      6.38 o 
  -6   1  10      188.55      172.00     13.82 o 
  -5   1  10       64.81       57.32      8.50 o 
  -4   1  10      268.87      237.87     13.21 o 
  -3   1  10      377.02      406.87     12.68 o 
  -2   1  10     1641.37     1706.38     24.61 o 
  -1   1  10      504.79      546.97     20.04 o 
   0   1  10     3043.58     3414.90    149.60 o 
   1   1  10      495.09      521.75     25.73 o 
   2   1  10     1608.90     1588.59     56.29 o 
   3   1  10      373.46      379.22     19.77 o 
   4   1  10      265.25      256.00     16.96 o 
   5   1  10       63.85       70.97     11.32 o 
   6   1  10      186.91      198.03     17.14 o 
   7   1  10        5.33        4.52      5.56 o 
   8   1  10       33.77       34.40      8.61 o 
  -8   2  10       80.37       90.44     14.42 o 
  -7   2  10      329.90      319.39     22.86 o 
  -6   2  10       11.17       13.61      5.53 o 
  -5   2  10      308.51      277.11     15.43 o 
  -4   2  10      428.82      428.13     17.71 o 
  -3   2  10      284.82      301.39     11.59 o 
  -2   2  10      286.08      305.61     11.10 o 
  -1   2  10      796.85      819.23     17.16 o 
   0   2  10       11.35        7.91      2.67 o 
   1   2  10      764.28      743.03     33.31 o 
   2   2  10      296.76      225.32     60.61 o 
   3   2  10      287.36      258.14     10.85 o 
   4   2  10      436.75      441.83     22.15 o 
   5   2  10      305.33      328.90     20.40 o 
   6   2  10       13.42       16.29      6.85 o 
   7   2  10      337.56      318.78     22.35 o 
   8   2  10       75.92       85.01     13.86 o 
  -8   3  10       57.15       64.54     12.92 o 
  -7   3  10      109.25      132.26     14.06 o 
  -6   3  10      252.80      226.55     15.43 o 
  -5   3  10     1161.19     1024.12     41.27 o 
  -4   3  10      226.60      217.49     14.07 o 
  -3   3  10     1520.73     1394.73     73.88 o 
  -2   3  10      998.03     1009.17     20.18 o 
  -1   3  10      280.66      289.05     12.88 o 
   0   3  10      197.46      226.03      9.44 o 
   1   3  10      287.96      302.88     13.36 o 
   2   3  10      981.20     1024.53     37.82 o 
   3   3  10     1527.29     1364.99     49.60 o 
   4   3  10      228.04      220.70     22.08 o 
   5   3  10     1172.99     1205.98     38.63 o 
   6   3  10      249.75      259.69     19.38 o 
   7   3  10      104.86      123.20     16.66 o 
   8   3  10       57.53       78.34     13.59 o 
  -8   4  10      200.21      209.51     18.86 o 
  -7   4  10       79.85       65.44     10.51 o 
  -6   4  10      330.04      309.95     26.28 o 
  -5   4  10      260.53      248.25     19.41 o 
  -4   4  10      303.71      304.86     17.61 o 
  -3   4  10     2574.41     2395.83    163.94 o 
  -2   4  10      681.47      695.36     17.34 o 
  -1   4  10      563.58      585.91     15.23 o 
   0   4  10     4498.75     4879.25     95.45 o 
   1   4  10      553.99      589.55     17.66 o 
   2   4  10      697.26      707.71     30.78 o 
   3   4  10     2544.57     2519.09    170.70 o 
   4   4  10      311.62      302.82     15.47 o 
   5   4  10      267.07      279.41     18.97 o 
   6   4  10      337.20      389.36     24.55 o 
   7   4  10       79.54       77.85     13.25 o 
   8   4  10      198.56      238.06     19.86 o 
  -8   5  10       55.04       58.52     10.30 o 
  -7   5  10       56.59       43.35      9.26 o 
  -6   5  10      151.03      141.22     14.28 o 
  -5   5  10       57.47       57.13      9.45 o 
  -4   5  10     1270.19     1204.51     66.22 o 
  -3   5  10     2175.92     2154.43    110.23 o 
  -2   5  10      136.02      149.52      9.21 o 
  -1   5  10      347.76      364.07     12.56 o 
   0   5  10       95.79       63.24     20.35 o 
   1   5  10      359.50      393.56     14.92 o 
   2   5  10      133.06      110.90     10.20 o 
   3   5  10     2154.12     2253.31    159.97 o 
   4   5  10     1262.14     1246.53     79.05 o 
   5   5  10       58.57       66.33      9.64 o 
   6   5  10      152.09      177.36     18.32 o 
   7   5  10       56.59       71.53     12.79 o 
   8   5  10       55.43       67.71     12.72 o 
  -8   6  10       73.00       74.96     12.57 o 
  -7   6  10       28.54       21.03      7.04 o 
  -6   6  10      708.09      631.21     51.19 o 
  -5   6  10      296.00      296.06     17.30 o 
  -4   6  10       86.08       80.45      8.56 o 
  -3   6  10     2492.19     2443.79     79.25 o 
  -2   6  10     2189.79     2147.97     36.69 o 
  -1   6  10      209.57      209.49     10.07 o 
   0   6  10       65.71       63.81      6.47 o 
   1   6  10      198.26      197.20     14.80 o 
   2   6  10     2215.61     2317.14    145.48 o 
   3   6  10     2506.85     2663.64    182.59 o 
   4   6  10       86.36       84.71     11.53 o 
   5   6  10      301.58      307.24     32.61 o 
   6   6  10      715.32      753.42     32.73 o 
   7   6  10       29.11       44.72     10.12 o 
  -7   7  10       23.14       19.14      8.13 o 
  -6   7  10      353.95      322.77     19.62 o 
  -5   7  10      150.77      162.94     15.92 o 
  -4   7  10       74.09       80.88      8.86 o 
  -3   7  10     2368.83     2274.49     94.90 o 
  -2   7  10      760.01      736.40     30.27 o 
  -1   7  10       81.78       91.83      8.00 o 
   0   7  10      545.70      517.70     41.42 o 
   1   7  10       82.16       80.71     11.64 o 
   2   7  10      759.28      741.77     76.67 o 
   3   7  10     2402.26     2542.93    167.27 o 
   4   7  10       70.77       80.84     10.19 o 
   5   7  10      143.68      171.13     13.26 o 
   6   7  10      355.84      367.84     42.64 o 
   7   7  10       21.82       38.21      9.72 o 
  -7   8  10       72.75       84.60     13.78 o 
  -6   8  10      189.68      182.41     17.34 o 
  -5   8  10       41.51       51.09      9.07 o 
  -4   8  10        2.41        3.56      3.78 o 
  -3   8  10      612.38      608.97     24.89 o 
  -2   8  10      738.70      699.52     47.22 o 
  -1   8  10     1306.41     1246.09     24.49 o 
   0   8  10      931.08      978.79     33.60 o 
   1   8  10     1298.64     1249.46     76.75 o 
   2   8  10      763.90      726.50     47.10 o 
   3   8  10      616.56      635.89     45.29 o 
   4   8  10        2.66        2.15      3.69 o 
   5   8  10       44.53       55.74      7.80 o 
   6   8  10      185.54      214.34     18.49 o 
   7   8  10       75.21       95.38     16.13 o 
  -7   9  10       20.43       20.85     11.20 o 
  -6   9  10      314.30      334.79     31.21 o 
  -5   9  10        5.60        8.56      5.81 o 
  -4   9  10       73.97       72.29     11.90 o 
  -3   9  10      319.54      315.69     15.52 o 
  -2   9  10       22.35       27.84      5.41 o 
  -1   9  10      599.70      598.98     21.28 o 
   0   9  10     2119.19     1979.09     48.94 o 
   1   9  10      589.90      584.90     21.08 o 
   2   9  10       20.37       26.25      6.26 o 
   3   9  10      323.35      338.21     31.35 o 
   4   9  10       75.07       75.26      8.70 o 
   5   9  10        4.82        6.98      3.93 o 
   6   9  10      313.73      333.00     26.65 o 
   7   9  10       21.54       26.71     10.00 o 
  -6  10  10       34.34       45.39      9.40 o 
  -5  10  10       85.83       99.71     13.13 o 
  -4  10  10       88.99      100.30     12.79 o 
  -3  10  10      316.43      296.39     17.11 o 
  -2  10  10      163.88      157.51     11.48 o 
  -1  10  10      300.77      296.03     32.54 o 
   0  10  10     2026.91     2018.23     67.32 o 
   1  10  10      308.06      285.96     19.57 o 
   2  10  10      169.28      170.72     13.55 o 
   3  10  10      312.56      297.87     15.16 o 
   4  10  10       89.20       97.36     10.26 o 
   5  10  10       88.56      103.23     14.66 o 
   6  10  10       34.73       32.77      8.44 o 
  -6  11  10      164.00      176.89     17.79 o 
  -5  11  10       11.42       10.96      6.79 o 
  -4  11  10       36.08       40.39      9.44 o 
  -3  11  10       11.86       18.40      6.44 o 
  -2  11  10      205.88      188.34     18.44 o 
  -1  11  10      606.47      589.82     64.04 o 
   0  11  10     1205.70     1218.75     41.37 o 
   1  11  10      608.39      595.41     22.83 o 
   2  11  10      208.74      206.92     14.87 o 
   3  11  10       12.47       18.91      5.60 o 
   4  11  10       37.37       41.31      8.30 o 
   5  11  10       11.02        7.33      5.78 o 
   6  11  10      167.56      157.63     17.02 o 
  -5  12  10      126.90      135.55     15.48 o 
  -4  12  10       71.17       89.30     14.90 o 
  -3  12  10      230.61      225.58     31.91 o 
  -2  12  10       35.48       32.97      9.50 o 
  -1  12  10      364.84      355.87     23.57 o 
   0  12  10      644.08      616.69     44.39 o 
   1  12  10      354.77      317.06     23.99 o 
   2  12  10       36.00       43.93      9.01 o 
   3  12  10      230.76      238.60     26.23 o 
   4  12  10       70.79       71.11     11.18 o 
   5  12  10      124.32      132.51     15.42 o 
  -5  13  10      114.74      105.22     21.12 o 
  -4  13  10        5.59       13.27      6.33 o 
  -3  13  10      328.73      326.35     34.55 o 
  -2  13  10       64.94       60.42     13.62 o 
  -1  13  10      162.60      171.59     19.46 o 
   0  13  10      512.91      477.58     27.76 o 
   1  13  10      162.70      183.42     20.13 o 
   2  13  10       62.55       77.62     11.45 o 
   3  13  10      325.36      305.91     24.04 o 
   4  13  10        4.50        3.08      8.20 o 
   5  13  10      115.62      114.33     14.83 o 
  -4  14  10       26.29       30.69     14.83 o 
  -3  14  10       83.23       72.86     12.90 o 
  -2  14  10       94.10      102.49     16.78 o 
  -1  14  10       18.64       13.40      6.17 o 
   0  14  10       33.29       39.97     11.26 o 
   1  14  10       19.81       23.33      8.86 o 
   2  14  10       93.18       93.39     12.71 o 
   3  14  10       81.04       80.10     16.24 o 
   4  14  10       26.17       25.58     11.89 o 
  -3  15  10      109.89      111.06     25.59 o 
  -2  15  10        9.92       21.58      7.98 o 
  -1  15  10       96.10       99.99     17.64 o 
   0  15  10       12.82       16.36      8.94 o 
   1  15  10       94.23      104.04     16.90 o 
   2  15  10        9.38       -3.71     11.23 o 
   3  15  10      110.34      115.82     19.36 o 
  -1  16  10      232.61      218.83     37.91 o 
   0  16  10       14.62       13.43      8.60 o 
   1  16  10      234.97      230.38     36.88 o 
   1   0  11     1960.57     1840.99     87.97 o 
   2   0  11      495.35      471.79     13.61 o 
   3   0  11      193.34      203.99     12.13 o 
   4   0  11        3.73        6.09      4.00 o 
   5   0  11      572.00      529.05     26.60 o 
   6   0  11      573.95      576.26     29.34 o 
   7   0  11      433.76      475.76     27.95 o 
   8   0  11        0.07        3.77      5.34 o 
  -8   1  11      127.54      117.78     16.59 o 
  -7   1  11       31.89       43.01     10.54 o 
  -6   1  11      487.14      449.35     26.17 o 
  -5   1  11      128.61      116.45     11.52 o 
  -4   1  11      995.24      903.30     32.04 o 
  -3   1  11     3332.14     3177.84     79.72 o 
  -2   1  11     1408.63     1480.61     24.00 o 
  -1   1  11      285.77      298.58     15.71 o 
   0   1  11      343.49      363.18     22.38 o 
   1   1  11      277.56      280.91     13.33 o 
   2   1  11     1426.76     1406.54     72.72 o 
   3   1  11     3351.41     3253.74     96.18 o 
   4   1  11      982.02      991.38     33.93 o 
   5   1  11      122.09      140.17     15.98 o 
   6   1  11      479.96      475.17     26.58 o 
   7   1  11       31.29       35.48      9.17 o 
   8   1  11      129.83      141.10     18.49 o 
  -8   2  11       10.92       13.45      6.60 o 
  -7   2  11       11.98        7.88      9.63 o 
  -6   2  11      252.54      245.90     15.68 o 
  -5   2  11      983.27      925.63     53.46 o 
  -4   2  11       89.43       95.34     10.33 o 
  -3   2  11      563.45      537.56     15.65 o 
  -2   2  11      190.99      187.75      9.50 o 
  -1   2  11     1037.83     1073.28     21.82 o 
   0   2  11      852.66      917.82     29.20 o 
   1   2  11     1021.47     1113.22     36.18 o 
   2   2  11      188.44      162.73     17.91 o 
   3   2  11      574.09      506.42     22.06 o 
   4   2  11       92.49      107.70     14.25 o 
   5   2  11      957.56     1001.37     36.23 o 
   6   2  11      246.20      274.47     20.30 o 
   7   2  11       11.20       12.70      6.57 o 
   8   2  11       12.57       24.03      7.44 o 
  -8   3  11      103.24       99.44     16.02 o 
  -7   3  11       53.36       55.11      9.21 o 
  -6   3  11       21.02       15.44      5.94 o 
  -5   3  11      252.95      226.95     14.74 o 
  -4   3  11     2417.47     2200.73     66.43 o 
  -3   3  11      570.61      530.54     35.72 o 
  -2   3  11       56.42       63.90      6.95 o 
  -1   3  11      685.71      712.99     20.07 o 
   0   3  11      272.54      253.91     13.53 o 
   1   3  11      678.44      702.40     47.27 o 
   2   3  11       58.10       68.39      6.84 o 
   3   3  11      581.19      527.14     43.65 o 
   4   3  11     2385.10     2304.09    197.71 o 
   5   3  11      242.62      264.78     18.92 o 
   6   3  11       19.35       26.91      8.86 o 
   7   3  11       55.20       72.70     13.40 o 
   8   3  11      105.58      138.45     18.11 o 
  -8   4  11        5.85        0.16      6.10 o 
  -7   4  11        1.61       -1.92      4.32 o 
  -6   4  11       69.81       69.67     11.02 o 
  -5   4  11      579.49      511.84     21.76 o 
  -4   4  11       29.81       25.84      5.72 o 
  -3   4  11     1358.07     1320.09     61.67 o 
  -2   4  11     1150.56     1093.97     45.19 o 
  -1   4  11      281.94      289.46     11.46 o 
   0   4  11        0.49        4.32      3.25 o 
   1   4  11      296.35      301.52     19.67 o 
   2   4  11     1168.13     1117.60     37.55 o 
   3   4  11     1322.08     1329.09     94.83 o 
   4   4  11       26.68       24.03      6.08 o 
   5   4  11      576.30      579.68     27.86 o 
   6   4  11       69.15       88.13     13.71 o 
   7   4  11        1.72       -2.32      7.86 o 
   8   4  11        5.64        2.02      6.09 o 
  -8   5  11       34.85       38.25      9.36 o 
  -7   5  11       18.38       12.78      6.66 o 
  -6   5  11      197.69      182.96     16.55 o 
  -5   5  11       31.51       36.28      7.91 o 
  -4   5  11      900.41      855.08     40.66 o 
  -3   5  11        2.18        5.65      3.98 o 
  -2   5  11      204.53      221.45     11.17 o 
  -1   5  11        5.01       10.50      4.56 o 
   0   5  11       96.43       99.04      9.08 o 
   1   5  11        3.99        2.22      3.13 o 
   2   5  11      206.73      226.83     13.73 o 
   3   5  11        2.80        3.28      4.07 o 
   4   5  11      903.70      885.23     62.35 o 
   5   5  11       30.53       40.60      7.46 o 
   6   5  11      201.08      235.05     18.93 o 
   7   5  11       18.72       22.52      7.66 o 
   8   5  11       34.56       64.89     12.03 o 
  -7   6  11       64.50       68.66     12.49 o 
  -6   6  11       43.43       33.29      8.88 o 
  -5   6  11      557.06      470.77     23.56 o 
  -4   6  11      738.58      690.93     32.59 o 
  -3   6  11      759.17      697.77     19.82 o 
  -2   6  11     1138.51     1079.85     28.86 o 
  -1   6  11      414.77      405.24     14.04 o 
   0   6  11      895.04      876.97     30.21 o 
   1   6  11      407.46      392.61     42.90 o 
   2   6  11     1139.34     1175.35     61.02 o 
   3   6  11      744.48      730.27     58.17 o 
   4   6  11      726.25      696.43     52.25 o 
   5   6  11      551.92      555.67     31.79 o 
   6   6  11       43.00       61.05     11.55 o 
   7   6  11       64.87       83.14     13.77 o 
  -7   7  11       48.82       55.66     11.50 o 
  -6   7  11      216.01      210.60     18.27 o 
  -5   7  11       63.08       55.70      7.76 o 
  -4   7  11      132.67      151.48     16.20 o 
  -3   7  11      235.69      231.63     18.42 o 
  -2   7  11      666.90      652.92     18.98 o 
  -1   7  11        5.71        6.68      3.80 o 
   0   7  11      546.38      517.24     22.04 o 
   1   7  11        6.60        2.59      4.82 o 
   2   7  11      672.68      654.82     28.01 o 
   3   7  11      239.61      240.68     14.49 o 
   4   7  11      132.27      152.70     13.79 o 
   5   7  11       62.05       69.10      9.94 o 
   6   7  11      217.81      261.15     24.54 o 
   7   7  11       46.96       61.82     12.22 o 
  -7   8  11       75.45       70.12     12.93 o 
  -6   8  11      186.24      196.14     18.26 o 
  -5   8  11       58.05       57.14      8.46 o 
  -4   8  11       68.52       78.40      9.21 o 
  -3   8  11       30.68       30.53      6.08 o 
  -2   8  11      815.62      789.72     28.33 o 
  -1   8  11      240.37      235.04     11.85 o 
   0   8  11        3.60        6.60      4.97 o 
   1   8  11      237.51      232.73     18.48 o 
   2   8  11      794.40      786.20     36.68 o 
   3   8  11       30.68       38.49      9.35 o 
   4   8  11       69.05       80.26     10.52 o 
   5   8  11       61.09       68.12     10.42 o 
   6   8  11      189.90      229.39     22.53 o 
   7   8  11       75.58       70.00     15.01 o 
  -7   9  11       60.16       54.05     12.61 o 
  -6   9  11      121.31      112.12     14.97 o 
  -5   9  11      180.08      177.69     14.09 o 
  -4   9  11       10.76       13.61      5.22 o 
  -3   9  11      697.51      648.08     36.54 o 
  -2   9  11      434.27      430.78     16.20 o 
  -1   9  11       62.43       69.09      9.74 o 
   0   9  11       70.34       76.79     12.80 o 
   1   9  11       64.11       69.04      9.76 o 
   2   9  11      441.29      435.59     30.89 o 
   3   9  11      705.23      669.77     51.73 o 
   4   9  11        9.25        6.09      5.31 o 
   5   9  11      180.64      197.12     18.85 o 
   6   9  11      118.87      160.99     16.00 o 
   7   9  11       59.24       85.24     27.20 o 
  -6  10  11       91.10       84.55     13.61 o 
  -5  10  11       22.54       18.52      6.44 o 
  -4  10  11       14.56       18.63      6.00 o 
  -3  10  11      594.56      587.83     35.90 o 
  -2  10  11      431.69      408.68     23.41 o 
  -1  10  11     1212.97     1175.80     40.14 o 
   0  10  11        4.71        7.20      6.31 o 
   1  10  11     1207.57     1160.06     62.93 o 
   2  10  11      426.15      391.74     19.19 o 
   3  10  11      581.80      589.77     39.72 o 
   4  10  11       14.35        9.97      7.31 o 
   5  10  11       21.35       20.09      7.57 o 
   6  10  11       91.87       64.19     15.24 o 
  -6  11  11       38.97       42.90      9.56 o 
  -5  11  11       93.57       86.26     11.09 o 
  -4  11  11       28.11       25.66      6.28 o 
  -3  11  11      126.34      132.30     11.89 o 
  -2  11  11       72.79       70.54     12.54 o 
  -1  11  11      314.91      332.83     25.95 o 
   0  11  11      366.79      369.11     41.74 o 
   1  11  11      326.84      311.23     31.16 o 
   2  11  11       71.97       65.85     10.35 o 
   3  11  11      126.09      122.60     14.89 o 
   4  11  11       26.45       31.66      8.28 o 
   5  11  11       91.47       84.80     12.46 o 
   6  11  11       37.69       35.75      9.51 o 
  -5  12  11       12.30       18.48      7.72 o 
  -4  12  11       35.31       30.62      6.90 o 
  -3  12  11       54.94       54.11     13.07 o 
  -2  12  11      194.61      186.08     20.10 o 
  -1  12  11      180.19      179.00     20.92 o 
   0  12  11      107.75      113.85     16.10 o 
   1  12  11      186.46      173.97     19.42 o 
   2  12  11      195.38      195.22     16.42 o 
   3  12  11       58.07       70.06     11.18 o 
   4  12  11       36.10       46.58      9.50 o 
   5  12  11       12.13       17.59      7.26 o 
  -4  13  11       62.42       59.04     10.47 o 
  -3  13  11       17.47       25.18      8.85 o 
  -2  13  11      100.86      103.84     15.38 o 
  -1  13  11      222.97      207.38     27.01 o 
   0  13  11      947.35      980.75     42.75 o 
   1  13  11      224.41      201.39     21.54 o 
   2  13  11      101.11       95.19     12.94 o 
   3  13  11       18.05       35.16      8.93 o 
   4  13  11       63.71       50.26     14.11 o 
  -4  14  11        9.65       16.32      8.05 o 
  -3  14  11       51.15       54.56     14.57 o 
  -2  14  11      265.72      239.96     21.97 o 
  -1  14  11       94.39      100.94     15.62 o 
   0  14  11       44.99       36.43     13.65 o 
   1  14  11       93.38      102.56     16.08 o 
   2  14  11      263.77      258.80     31.07 o 
   3  14  11       53.23       57.82     15.25 o 
   4  14  11        9.27       11.59     10.77 o 
  -2  15  11       33.98       44.48     11.01 o 
  -1  15  11       93.60       92.18     14.87 o 
   0  15  11      186.16      200.03     22.70 o 
   1  15  11       89.86      100.44     17.44 o 
   2  15  11       33.93       30.79     18.83 o 
   0   0  12        5.39       -1.49      3.29 o 
   1   0  12     1158.98     1182.91     66.93 o 
   2   0  12     2764.80     2781.80     64.12 o 
   3   0  12      742.31      715.04     36.78 o 
   4   0  12      203.66      203.60     13.34 o 
   5   0  12      249.48      233.97     18.21 o 
   6   0  12       15.47       12.99      6.80 o 
   7   0  12        6.46       11.24      5.79 o 
   8   0  12      183.75      237.63     22.19 o 
  -8   1  12       25.91       37.14     10.16 o 
  -7   1  12      288.94      325.21     23.40 o 
  -6   1  12      211.31      194.99     20.04 o 
  -5   1  12        2.43        4.88      4.26 o 
  -4   1  12      284.70      239.25     19.20 o 
  -3   1  12      176.44      174.89     11.97 o 
  -2   1  12      218.99      206.86     10.20 o 
  -1   1  12     1780.41     1791.30     60.49 o 
   0   1  12     2321.55     2493.39     70.59 o 
   1   1  12     1777.33     1762.37     75.85 o 
   2   1  12      207.44      214.83     10.90 o 
   3   1  12      180.84      191.86     12.20 o 
   4   1  12      302.23      273.76     33.76 o 
   5   1  12        2.13        3.43      5.27 o 
   6   1  12      211.51      226.17     20.31 o 
   7   1  12      281.95      330.15     33.25 o 
   8   1  12       25.67       32.12      9.26 o 
  -8   2  12      159.09      202.67     23.04 o 
  -7   2  12       37.58       51.25     10.56 o 
  -6   2  12       40.09       44.69      8.58 o 
  -5   2  12      322.71      282.28     16.35 o 
  -4   2  12      114.43       99.14     10.94 o 
  -3   2  12      286.14      242.09     15.28 o 
  -2   2  12     1669.42     1542.03     38.63 o 
  -1   2  12     1854.95     1876.53     51.42 o 
   0   2  12       36.56       32.48      4.80 o 
   1   2  12     1839.45     1879.71     57.18 o 
   2   2  12     1689.32     1620.43     77.09 o 
   3   2  12      292.43      242.87     29.79 o 
   4   2  12      112.39      116.15     14.66 o 
   5   2  12      316.32      331.17     21.54 o 
   6   2  12       38.53       45.64     10.38 o 
   7   2  12       36.08       39.08      9.40 o 
   8   2  12      156.67      205.03     22.28 o 
  -8   3  12      106.60      107.74     17.02 o 
  -7   3  12      313.06      328.41     23.66 o 
  -6   3  12       18.31       16.10      6.16 o 
  -5   3  12       65.29       66.19      9.77 o 
  -4   3  12     1140.37     1058.41     29.45 o 
  -3   3  12      600.98      578.52     17.19 o 
  -2   3  12      219.55      197.24     10.31 o 
  -1   3  12     1447.54     1432.69     30.88 o 
   0   3  12      412.76      401.24     24.56 o 
   1   3  12     1417.79     1458.16     69.76 o 
   2   3  12      222.99      189.64     11.19 o 
   3   3  12      592.87      593.48     40.63 o 
   4   3  12     1145.20     1106.24     89.81 o 
   5   3  12       64.75       74.86     12.34 o 
   6   3  12       18.23       21.84      8.32 o 
   7   3  12      314.68      387.68     25.38 o 
   8   3  12      105.64      131.42     17.92 o 
  -7   4  12        8.06        6.50      5.33 o 
  -6   4  12       93.41       80.76     11.66 o 
  -5   4  12      500.74      452.70     23.55 o 
  -4   4  12       10.16       16.84      6.15 o 
  -3   4  12       45.19       44.40      6.70 o 
  -2   4  12       89.70       82.58      8.14 o 
  -1   4  12     1713.13     1641.47     27.55 o 
   0   4  12      408.98      421.51     13.88 o 
   1   4  12     1722.86     1633.65    115.24 o 
   2   4  12       95.72       93.91     10.19 o 
   3   4  12       44.63       43.27      7.56 o 
   4   4  12       11.69       17.69      5.64 o 
   5   4  12      496.65      552.75     28.08 o 
   6   4  12       91.84       97.85     14.34 o 
   7   4  12        7.70        9.18      5.83 o 
  -7   5  12       32.54       35.37      9.40 o 
  -6   5  12       11.36       12.03      7.07 o 
  -5   5  12       60.41       49.89      9.03 o 
  -4   5  12      251.08      240.45     15.10 o 
  -3   5  12      336.95      321.17     13.75 o 
  -2   5  12       54.25       55.55      7.21 o 
  -1   5  12     1146.46     1130.01     35.94 o 
   0   5  12       46.55       55.38      6.65 o 
   1   5  12     1157.04     1149.60     47.61 o 
   2   5  12       54.13       50.17      7.99 o 
   3   5  12      342.85      337.20     16.86 o 
   4   5  12      244.56      235.30     14.89 o 
   5   5  12       62.43       71.88     12.65 o 
   6   5  12       11.48       11.31      6.38 o 
   7   5  12       32.48       51.22     11.08 o 
  -7   6  12       11.08       13.86      8.20 o 
  -6   6  12      222.76      211.50     18.17 o 
  -5   6  12       62.78       72.02     10.78 o 
  -4   6  12       58.79       57.12      7.68 o 
  -3   6  12       37.44       37.39      6.13 o 
  -2   6  12      659.18      646.66     28.58 o 
  -1   6  12     1351.14     1348.59     25.89 o 
   0   6  12       12.68       11.12      4.02 o 
   1   6  12     1356.29     1313.98     86.32 o 
   2   6  12      670.70      705.29     47.55 o 
   3   6  12       38.49       45.15      8.12 o 
   4   6  12       63.39       65.73      9.31 o 
   5   6  12       66.87       81.95     13.25 o 
   6   6  12      221.58      264.08     20.76 o 
   7   6  12       11.34       13.16      6.59 o 
  -7   7  12       56.69       69.80     13.00 o 
  -6   7  12       46.36       40.77     10.08 o 
  -5   7  12      161.97      166.79     15.66 o 
  -4   7  12      201.67      184.57     12.44 o 
  -3   7  12      323.67      297.60     13.82 o 
  -2   7  12      171.91      169.36     13.54 o 
  -1   7  12       33.55       33.86      6.40 o 
   0   7  12      213.41      212.11     16.47 o 
   1   7  12       33.26       33.25      8.62 o 
   2   7  12      177.97      172.54     33.53 o 
   3   7  12      331.13      309.91     42.17 o 
   4   7  12      197.16      194.57     14.61 o 
   5   7  12      153.52      160.04     19.23 o 
   6   7  12       48.40       59.15     10.05 o 
   7   7  12       56.62       81.94     18.09 o 
  -7   8  12        8.45        3.55      7.86 o 
  -6   8  12       33.96       30.26      9.10 o 
  -5   8  12       11.08        9.16      6.48 o 
  -4   8  12       53.03       46.90      7.55 o 
  -3   8  12       60.31       59.16      7.91 o 
  -2   8  12      162.92      155.08     11.34 o 
  -1   8  12      183.71      181.90     11.41 o 
   0   8  12       57.72       52.91     10.61 o 
   1   8  12      181.47      197.06     13.60 o 
   2   8  12      157.01      182.74     18.65 o 
   3   8  12       57.61       79.09     12.98 o 
   4   8  12       56.65       60.10      9.61 o 
   5   8  12       10.39       18.86      6.71 o 
   6   8  12       34.40       52.18      9.30 o 
   7   8  12        8.91       13.73     12.13 o 
  -6   9  12       54.83       46.76     11.02 o 
  -5   9  12       22.30       20.10      6.28 o 
  -4   9  12       15.02       18.69      5.46 o 
  -3   9  12      230.37      227.95     13.40 o 
  -2   9  12      268.52      262.22     13.41 o 
  -1   9  12      199.69      185.51     18.49 o 
   0   9  12       62.16       74.85     12.91 o 
   1   9  12      195.49      192.12     14.11 o 
   2   9  12      280.96      274.98     23.14 o 
   3   9  12      228.18      228.04     15.83 o 
   4   9  12       13.95       24.05      7.34 o 
   5   9  12       21.66       23.25      6.28 o 
   6   9  12       56.52       76.64     10.17 o 
  -6  10  12        5.91        3.56      7.58 o 
  -5  10  12       72.07       72.31     10.06 o 
  -4  10  12       27.92       31.77      7.22 o 
  -3  10  12      146.54      133.42     13.57 o 
  -2  10  12      681.28      661.13     34.90 o 
  -1  10  12       41.03       51.52     11.49 o 
   0  10  12      538.94      524.11     27.69 o 
   1  10  12       42.36       40.10     10.50 o 
   2  10  12      693.45      643.90     35.03 o 
   3  10  12      144.68      159.60     15.00 o 
   4  10  12       30.87       39.20     14.57 o 
   5  10  12       74.16       90.54     14.32 o 
   6  10  12        6.00       10.29      7.94 o 
  -5  11  12       38.25       30.92      8.04 o 
  -4  11  12      201.21      213.39     15.03 o 
  -3  11  12       27.70       22.82      7.03 o 
  -2  11  12      189.13      205.37     22.56 o 
  -1  11  12       18.47       28.12      9.04 o 
   0  11  12       88.50       99.12     19.50 o 
   1  11  12       18.37       24.04      8.83 o 
   2  11  12      192.50      204.87     16.01 o 
   3  11  12       29.45       28.18      8.06 o 
   4  11  12      204.50      226.45     17.65 o 
   5  11  12       39.12       26.23     11.13 o 
  -5  12  12      154.53      143.25     14.52 o 
  -4  12  12      222.13      234.15     27.74 o 
  -3  12  12      141.72      151.85     33.92 o 
  -2  12  12      216.85      207.98     23.77 o 
  -1  12  12       16.05       13.77      8.90 o 
   0  12  12      148.09      164.21     19.25 o 
   1  12  12       17.23       21.16      8.40 o 
   2  12  12      216.95      205.36     21.76 o 
   3  12  12      139.09      147.84     15.80 o 
   4  12  12      215.54      244.07     18.96 o 
   5  12  12      150.95      155.40     22.24 o 
  -4  13  12      395.33      425.44     41.49 o 
  -3  13  12      190.24      203.97     23.58 o 
  -2  13  12        7.38       12.96     10.77 o 
  -1  13  12       49.83       53.47     11.40 o 
   0  13  12      209.96      191.74     21.33 o 
   1  13  12       50.20       56.65     12.66 o 
   2  13  12        7.58       13.47     10.86 o 
   3  13  12      190.26      207.34     17.41 o 
   4  13  12      396.54      387.57     29.21 o 
  -3  14  12       28.85       17.19      7.09 o 
  -2  14  12       38.52       56.72     11.71 o 
  -1  14  12      219.36      218.76     22.96 o 
   0  14  12        6.23        8.16      7.07 o 
   1  14  12      223.00      225.62     25.89 o 
   2  14  12       38.26       54.62     12.79 o 
   3  14  12       29.26       35.76     13.76 o 
  -1  15  12       79.93       78.14     16.69 o 
   0  15  12      155.21      110.26     24.72 o 
   1  15  12       80.60       99.29     16.82 o 
   1   0  13     3072.54     2891.04    121.48 o 
   2   0  13       40.56       43.50      7.63 o 
   3   0  13       84.03       91.01     10.11 o 
   4   0  13      112.08      111.31     11.52 o 
   5   0  13      396.90      379.23     23.74 o 
   6   0  13      321.51      337.06     27.23 o 
   7   0  13        3.98        6.84      5.57 o 
  -7   1  13       34.27       36.92      9.20 o 
  -6   1  13       96.29      101.85     32.28 o 
  -5   1  13      121.49      108.99     12.32 o 
  -4   1  13     1048.29      946.71     45.22 o 
  -3   1  13      226.18      202.41     21.80 o 
  -2   1  13     1094.42     1072.56     22.84 o 
  -1   1  13      138.74      145.36      9.74 o 
   0   1  13      293.40      295.35     16.84 o 
   1   1  13      144.15      146.22     10.24 o 
   2   1  13     1074.47     1048.81     39.11 o 
   3   1  13      222.35      225.10     13.58 o 
   4   1  13     1040.10     1000.88     45.56 o 
   5   1  13      125.73      126.67     16.47 o 
   6   1  13       97.59      107.64     15.90 o 
   7   1  13       33.70       49.89     11.07 o 
  -7   2  13       12.48       10.09     10.90 o 
  -6   2  13      131.38      142.56     18.31 o 
  -5   2  13      497.39      472.28     21.72 o 
  -4   2  13        0.94        3.42      4.72 o 
  -3   2  13      399.52      349.58     21.92 o 
  -2   2  13      132.56      146.96      9.70 o 
  -1   2  13      713.57      719.46     25.99 o 
   0   2  13       11.09        9.30      3.49 o 
   1   2  13      716.37      750.67     22.58 o 
   2   2  13      137.58      142.91      9.93 o 
   3   2  13      387.72      254.39     70.94 o 
   4   2  13        0.68       10.22      6.03 o 
   5   2  13      500.66      497.63     27.18 o 
   6   2  13      129.63      134.27     23.56 o 
   7   2  13       12.53       16.37     15.72 o 
  -7   3  13      141.76      135.01     20.38 o 
  -6   3  13      120.46      133.43     14.58 o 
  -5   3  13      129.64      111.94     12.68 o 
  -4   3  13     1417.80     1260.13     62.28 o 
  -3   3  13      159.95      151.01     12.66 o 
  -2   3  13      570.45      553.26     16.87 o 
  -1   3  13      471.03      481.16     18.08 o 
   0   3  13      134.73      135.25     10.33 o 
   1   3  13      462.25      461.91     15.46 o 
   2   3  13      576.42      569.37     45.64 o 
   3   3  13      172.58      173.41     13.39 o 
   4   3  13     1416.15     1466.64     45.47 o 
   5   3  13      134.87      143.78     17.51 o 
   6   3  13      122.09      145.48     17.92 o 
   7   3  13      144.77      173.59     20.15 o 
  -7   4  13       80.09       83.82     12.61 o 
  -6   4  13      139.90      107.45     13.61 o 
  -5   4  13       84.00       73.86     11.02 o 
  -4   4  13      320.87      304.41     23.97 o 
  -3   4  13       46.98       49.29      7.08 o 
  -2   4  13     1321.74     1261.54     25.75 o 
  -1   4  13      899.16      897.76     26.99 o 
   0   4  13       32.27       30.26      5.30 o 
   1   4  13      900.63      874.32     35.51 o 
   2   4  13     1334.52     1277.28     89.33 o 
   3   4  13       50.45       48.59      8.07 o 
   4   4  13      315.16      296.77     29.48 o 
   5   4  13       84.59       90.73     14.04 o 
   6   4  13      138.45      127.18     16.50 o 
   7   4  13       79.80      119.41     16.37 o 
  -7   5  13       79.35       92.20     14.56 o 
  -6   5  13       20.67       25.40      8.37 o 
  -5   5  13       40.98       44.00      9.30 o 
  -4   5  13       24.70       28.75      7.32 o 
  -3   5  13      355.08      339.52     14.53 o 
  -2   5  13       29.26       28.03      5.69 o 
  -1   5  13      602.26      585.47     17.80 o 
   0   5  13      357.71      361.38     13.72 o 
   1   5  13      601.10      540.46     25.27 o 
   2   5  13       28.39       29.36      6.55 o 
   3   5  13      357.94      361.73     37.60 o 
   4   5  13       23.63       18.26      6.17 o 
   5   5  13       45.40       50.99      9.18 o 
   6   5  13       20.25       24.12      8.87 o 
   7   5  13       78.57       90.26     14.92 o 
  -7   6  13      103.47      126.34     16.25 o 
  -6   6  13      213.23      203.13     21.20 o 
  -5   6  13      225.56      204.00     17.03 o 
  -4   6  13      407.44      380.51     19.40 o 
  -3   6  13       29.63       26.61      5.80 o 
  -2   6  13      849.58      819.12     27.17 o 
  -1   6  13      276.31      274.44     12.81 o 
   0   6  13        2.47        1.31      3.87 o 
   1   6  13      275.03      300.00     19.51 o 
   2   6  13      884.34      872.92     54.12 o 
   3   6  13       27.75       27.68      7.16 o 
   4   6  13      410.96      424.36     31.06 o 
   5   6  13      225.64      217.56     20.31 o 
   6   6  13      210.59      247.33     20.31 o 
   7   6  13      102.74      142.50     18.30 o 
  -7   7  13       91.64       80.95     14.06 o 
  -6   7  13       46.10       57.55     11.38 o 
  -5   7  13      215.98      201.24     17.26 o 
  -4   7  13      413.17      377.74     18.64 o 
  -3   7  13      459.73      431.21     17.95 o 
  -2   7  13       59.36       57.79      7.82 o 
  -1   7  13     1206.03     1187.95     25.86 o 
   0   7  13      742.96      709.66     30.11 o 
   1   7  13     1233.29     1185.82     77.77 o 
   2   7  13       56.23       59.90     11.82 o 
   3   7  13      462.17      449.57     49.12 o 
   4   7  13      422.40      420.36     58.40 o 
   5   7  13      216.77      248.02     22.95 o 
   6   7  13       48.32       59.16     11.99 o 
   7   7  13       89.67      108.72     16.24 o 
  -6   8  13      149.50      138.10     16.46 o 
  -5   8  13      109.78      118.75     14.35 o 
  -4   8  13      374.67      374.90     21.51 o 
  -3   8  13      451.24      444.98     28.63 o 
  -2   8  13     1076.89     1083.29     26.05 o 
  -1   8  13      391.14      366.60     22.88 o 
   0   8  13       42.48       39.23      9.62 o 
   1   8  13      392.74      390.04     20.67 o 
   2   8  13     1087.63     1142.45     52.12 o 
   3   8  13      457.52      438.05     61.41 o 
   4   8  13      374.92      391.42     32.01 o 
   5   8  13      105.40      118.97     18.25 o 
   6   8  13      147.37      170.90     23.18 o 
  -6   9  13       79.27       88.11     14.64 o 
  -5   9  13      373.36      323.92     20.60 o 
  -4   9  13      146.65      131.65     12.18 o 
  -3   9  13      261.05      265.14     14.30 o 
  -2   9  13      404.01      374.66     20.26 o 
  -1   9  13      207.41      210.89     18.92 o 
   0   9  13       48.72       56.96     11.66 o 
   1   9  13      209.55      197.63     18.37 o 
   2   9  13      405.19      395.79     23.27 o 
   3   9  13      263.16      272.46     22.12 o 
   4   9  13      149.66      134.33     16.71 o 
   5   9  13      369.59      392.43     31.20 o 
   6   9  13       76.94       88.76     10.99 o 
  -5  10  13      133.33      131.06     15.86 o 
  -4  10  13      474.41      463.93     24.02 o 
  -3  10  13      123.63      145.63     12.70 o 
  -2  10  13      135.72      147.90     17.97 o 
  -1  10  13      648.45      602.18     30.55 o 
   0  10  13       37.44       49.66     11.11 o 
   1  10  13      643.87      647.15     39.32 o 
   2  10  13      136.80      141.10     14.19 o 
   3  10  13      127.53      143.46     19.38 o 
   4  10  13      474.36      480.04     34.14 o 
   5  10  13      134.37      133.09     15.42 o 
  -5  11  13      185.01      212.54     16.24 o 
  -4  11  13       86.56       84.64     11.96 o 
  -3  11  13      121.61      120.71     13.94 o 
  -2  11  13       18.65       17.85      7.96 o 
  -1  11  13      106.15      110.91     16.51 o 
   0  11  13       47.81       51.08     11.36 o 
   1  11  13      105.74      123.07     25.69 o 
   2  11  13       18.68       17.73      8.21 o 
   3  11  13      124.28      129.54     14.80 o 
   4  11  13       88.06      105.62     25.43 o 
   5  11  13      184.45      214.25     32.26 o 
  -4  12  13      128.66      132.30     18.94 o 
  -3  12  13       24.97       13.40      7.19 o 
  -2  12  13      115.79      129.35     27.38 o 
  -1  12  13      192.29      183.48     34.39 o 
   0  12  13        0.05        4.77      6.60 o 
   1  12  13      192.24      180.78     20.81 o 
   2  12  13      115.96      127.13     17.94 o 
   3  12  13       22.55       25.85      8.55 o 
   4  12  13      128.67      145.94     21.01 o 
  -3  13  13       19.38       19.63      8.41 o 
  -2  13  13       95.35       90.16     14.37 o 
  -1  13  13      146.38      166.19     20.36 o 
   0  13  13       84.43      102.47     16.16 o 
   1  13  13      145.56      146.65     18.78 o 
   2  13  13       93.32       94.13     15.94 o 
   3  13  13       18.65       15.06      7.74 o 
  -2  14  13      221.29      208.67     22.57 o 
  -1  14  13        2.30        3.96      6.17 o 
   0  14  13        7.10        2.51      5.49 o 
   1  14  13        2.17        5.40      6.31 o 
   2  14  13      220.94      218.36     25.69 o 
   0   0  14     1675.41     1504.15     99.80 o 
   1   0  14      406.09      369.49     15.34 o 
   2   0  14     1154.80     1195.66    104.42 o 
   3   0  14      492.54      453.09     19.29 o 
   4   0  14      227.83      201.76     14.28 o 
   5   0  14      207.24      217.58     19.77 o 
   6   0  14       18.33       22.41     14.25 o 
   7   0  14        3.76       15.62      7.05 o 
  -7   1  14       44.45       39.10      9.24 o 
  -6   1  14       61.40       61.90     12.09 o 
  -5   1  14       86.99      108.42     16.55 o 
  -4   1  14       57.10       51.58      8.88 o 
  -3   1  14      145.01      111.87     11.67 o 
  -2   1  14       23.29       22.96      6.15 o 
  -1   1  14      521.11      493.42     26.36 o 
   0   1  14       61.70       58.92      6.46 o 
   1   1  14      530.23      503.19     44.78 o 
   2   1  14       25.52       21.54      5.18 o 
   3   1  14      140.74      134.47     12.26 o 
   4   1  14       58.46       50.17     11.95 o 
   5   1  14       88.15       95.86     17.04 o 
   6   1  14       62.78       71.78     12.95 o 
   7   1  14       41.59       37.67      9.60 o 
  -7   2  14        1.27        4.25      5.75 o 
  -6   2  14      129.31      136.17     19.19 o 
  -5   2  14       22.21       27.13      7.61 o 
  -4   2  14      110.84      112.78     12.37 o 
  -3   2  14      337.99      338.13     17.17 o 
  -2   2  14     1124.43     1142.45     31.63 o 
  -1   2  14     1077.43     1043.25     37.28 o 
   0   2  14      263.63      274.97     12.14 o 
   1   2  14     1084.17     1068.28     38.64 o 
   2   2  14     1133.19     1136.36     64.92 o 
   3   2  14      342.16      329.60     18.23 o 
   4   2  14      106.53      108.57     15.14 o 
   5   2  14       20.89       21.89      7.36 o 
   6   2  14      132.30      158.21     18.99 o 
   7   2  14        1.53        9.63      6.10 o 
  -7   3  14       28.65       24.72      9.63 o 
  -6   3  14       34.47       38.59      9.48 o 
  -5   3  14      297.39      283.70     17.91 o 
  -4   3  14      140.69      122.43     14.13 o 
  -3   3  14      245.64      215.05     14.21 o 
  -2   3  14      296.30      272.78     12.77 o 
  -1   3  14      565.38      580.11     17.67 o 
   0   3  14       60.66       61.10      8.66 o 
   1   3  14      568.46      592.13     16.87 o 
   2   3  14      295.13      276.68     16.06 o 
   3   3  14      244.11      221.77     25.77 o 
   4   3  14      142.10      151.96     17.39 o 
   5   3  14      298.71      329.78     22.96 o 
   6   3  14       33.14       48.36     10.69 o 
   7   3  14       28.39       36.72      9.33 o 
  -7   4  14       25.40       37.75     13.80 o 
  -6   4  14       30.87       33.14      9.03 o 
  -5   4  14       37.35       38.03      8.80 o 
  -4   4  14      798.01      748.27     47.40 o 
  -3   4  14      454.68      442.48     25.04 o 
  -2   4  14      315.46      285.94     13.14 o 
  -1   4  14     1987.97     1891.10     76.54 o 
   0   4  14        1.28        2.15      3.81 o 
   1   4  14     1991.24     1962.11     81.02 o 
   2   4  14      315.25      295.47     18.49 o 
   3   4  14      455.76      454.03     35.25 o 
   4   4  14      812.59      827.82     75.63 o 
   5   4  14       37.32       41.73     10.16 o 
   6   4  14       31.99       35.49      8.98 o 
   7   4  14       25.39       36.05      9.52 o 
  -7   5  14       18.42       15.01      9.46 o 
  -6   5  14       23.32       14.78      7.52 o 
  -5   5  14      229.45      202.90     17.17 o 
  -4   5  14       87.12       85.89     11.53 o 
  -3   5  14      178.83      180.34     11.91 o 
  -2   5  14      230.26      220.85     11.93 o 
  -1   5  14      700.13      658.97     19.26 o 
   0   5  14        1.77        9.84      4.75 o 
   1   5  14      700.41      626.07     47.67 o 
   2   5  14      233.08      255.05     20.33 o 
   3   5  14      181.08      168.75     14.76 o 
   4   5  14       86.06       91.97     11.54 o 
   5   5  14      232.87      243.52     20.10 o 
   6   5  14       21.75       19.88      7.65 o 
   7   5  14       17.87       25.14      8.33 o 
  -6   6  14       39.81       28.37      9.50 o 
  -5   6  14      288.63      284.67     18.68 o 
  -4   6  14      292.38      276.08     17.04 o 
  -3   6  14      620.38      587.61     26.45 o 
  -2   6  14       80.84       92.61      9.40 o 
  -1   6  14      222.73      218.46     11.96 o 
   0   6  14       48.19       38.72     11.57 o 
   1   6  14      226.78      248.26     39.49 o 
   2   6  14       80.95       96.73     11.55 o 
   3   6  14      614.52      623.61     45.52 o 
   4   6  14      293.68      299.10     31.72 o 
   5   6  14      289.83      304.30     28.94 o 
   6   6  14       38.63       50.69     10.89 o 
  -6   7  14      116.89      111.86     15.28 o 
  -5   7  14      131.58      121.67     14.63 o 
  -4   7  14      155.96      148.27     14.94 o 
  -3   7  14       30.33       39.49      7.13 o 
  -2   7  14      415.22      414.39     21.43 o 
  -1   7  14      120.60      145.36     11.04 o 
   0   7  14       85.60       81.15     13.07 o 
   1   7  14      115.82      117.87     15.60 o 
   2   7  14      410.93      394.64     45.75 o 
   3   7  14       31.47       35.52      7.76 o 
   4   7  14      157.00      171.58     15.76 o 
   5   7  14      126.57      125.24     14.24 o 
   6   7  14      117.64      155.91     19.54 o 
  -6   8  14       72.36       74.85     13.49 o 
  -5   8  14      129.28      117.15     14.88 o 
  -4   8  14       34.39       24.01      7.97 o 
  -3   8  14      112.50      124.58     11.42 o 
  -2   8  14      349.56      356.75     16.00 o 
  -1   8  14      812.01      739.52     32.53 o 
   0   8  14      208.90      217.08     18.29 o 
   1   8  14      821.72      815.05     56.16 o 
   2   8  14      357.49      376.15     63.13 o 
   3   8  14      115.13      123.78     16.91 o 
   4   8  14       35.28       25.18      7.37 o 
   5   8  14      130.28      152.56     15.73 o 
   6   8  14       71.20       94.29     12.78 o 
  -5   9  14      122.70      115.25     14.98 o 
  -4   9  14        4.93       18.01      6.13 o 
  -3   9  14      108.90      112.71     11.11 o 
  -2   9  14       60.80       72.33     10.89 o 
  -1   9  14       21.64       31.46      9.27 o 
   0   9  14      862.68      843.47     35.82 o 
   1   9  14       19.22       18.36      7.46 o 
   2   9  14       57.50       71.85     10.69 o 
   3   9  14      110.53      109.56     13.19 o 
   4   9  14        5.71        8.14      7.39 o 
   5   9  14      122.39      139.05     14.80 o 
  -5  10  14       12.73       20.18      9.04 o 
  -4  10  14       29.44       31.67      7.68 o 
  -3  10  14       13.02       14.73      6.92 o 
  -2  10  14      132.86      125.98     17.49 o 
  -1  10  14      254.18      246.95     20.17 o 
   0  10  14      220.72      194.12     20.61 o 
   1  10  14      253.10      245.40     21.45 o 
   2  10  14      134.79      146.28     18.50 o 
   3  10  14       12.36       12.38      6.52 o 
   4  10  14       29.56       31.25      8.67 o 
   5  10  14       11.91       13.82      6.90 o 
  -4  11  14        5.48        1.23      6.34 o 
  -3  11  14       99.95       98.88     29.47 o 
  -2  11  14        1.01        8.03      6.34 o 
  -1  11  14       83.78       77.52     13.80 o 
   0  11  14      280.04      272.82     22.93 o 
   1  11  14       85.85       91.13     14.96 o 
   2  11  14        1.37        1.32      6.28 o 
   3  11  14      102.80      102.23     13.53 o 
   4  11  14        5.39        9.18      6.73 o 
  -4  12  14       66.81       66.25     13.88 o 
  -3  12  14       30.86       37.13     11.94 o 
  -2  12  14      105.43       94.74     15.14 o 
  -1  12  14       32.10       25.99      8.32 o 
   0  12  14       43.98       34.78      9.78 o 
   1  12  14       32.37       37.83      9.88 o 
   2  12  14      105.75      105.51     24.74 o 
   3  12  14       32.45       47.34     12.89 o 
   4  12  14       66.38       69.84     12.41 o 
  -3  13  14        9.95       10.23      6.92 o 
  -2  13  14       60.29       66.95     13.16 o 
  -1  13  14       86.96       83.23     14.98 o 
   0  13  14        0.13        1.65      5.98 o 
   1  13  14       88.85       93.63     15.24 o 
   2  13  14       60.42       65.69     14.04 o 
   3  13  14       10.84       13.88      8.88 o 
  -1  14  14       77.04       76.62     17.64 o 
   0  14  14       15.08       20.77      9.22 o 
   1  14  14       79.87       82.78     19.24 o 
   1   0  15       33.70       44.25      7.84 o 
   2   0  15       72.64       71.48      9.91 o 
   3   0  15      900.17      898.49     41.11 o 
   4   0  15       15.97       22.40      9.08 o 
   5   0  15       18.30       15.70      8.73 o 
   6   0  15       77.53       98.97     15.09 o 
   7   0  15      230.73      253.20     21.92 o 
  -7   1  15        5.66       10.90      7.26 o 
  -6   1  15      462.67      465.07     28.65 o 
  -5   1  15        0.80        2.60      7.46 o 
  -4   1  15      133.54      127.21     13.06 o 
  -3   1  15       26.42       28.71      7.17 o 
  -2   1  15      768.82      786.60     36.19 o 
  -1   1  15      657.44      627.91     28.99 o 
   0   1  15        7.06       10.83      4.12 o 
   1   1  15      665.43      657.56     35.52 o 
   2   1  15      769.76      782.67     25.08 o 
   3   1  15       26.89       33.16      7.43 o 
   4   1  15      134.90      151.38     18.50 o 
   5   1  15        0.54        5.50      5.83 o 
   6   1  15      465.56      490.33     29.30 o 
   7   1  15        5.74        4.31      6.26 o 
  -7   2  15       57.40       51.86     12.00 o 
  -6   2  15       31.11       36.72     12.85 o 
  -5   2  15      207.78      194.41     16.52 o 
  -4   2  15       41.58       45.24      8.79 o 
  -3   2  15     1356.20     1306.52     43.48 o 
  -2   2  15      413.35      404.64     18.63 o 
  -1   2  15      108.46      105.79      9.48 o 
   0   2  15      837.36      872.10     48.13 o 
   1   2  15      108.63      112.95      8.62 o 
   2   2  15      420.46      394.03     19.22 o 
   3   2  15     1341.41     1461.65     45.69 o 
   4   2  15       42.87       42.17     10.40 o 
   5   2  15      211.81      239.36     19.97 o 
   6   2  15       31.18       41.83      9.90 o 
   7   2  15       57.16       69.20     13.73 o 
  -7   3  15       27.44       34.07     11.96 o 
  -6   3  15      305.90      318.62     26.12 o 
  -5   3  15      114.63      112.48     13.66 o 
  -4   3  15      213.76      198.93     15.57 o 
  -3   3  15      206.27      202.01     14.55 o 
  -2   3  15      156.73      161.70     13.68 o 
  -1   3  15      194.41      190.62     11.39 o 
   0   3  15     1002.19      989.33     33.04 o 
   1   3  15      195.79      209.38     10.84 o 
   2   3  15      152.01      146.53     13.65 o 
   3   3  15      204.18      204.83     15.67 o 
   4   3  15      212.00      234.85     19.20 o 
   5   3  15      116.71      138.63     17.92 o 
   6   3  15      307.04      339.79     24.21 o 
   7   3  15       27.60       22.41      8.21 o 
  -6   4  15      165.03      159.30     16.90 o 
  -5   4  15       20.78       25.48      8.26 o 
  -4   4  15      231.20      221.52     15.99 o 
  -3   4  15      226.19      227.07     18.74 o 
  -2   4  15       30.42       35.99      6.24 o 
  -1   4  15      136.18      128.71     10.34 o 
   0   4  15      119.25      145.28     10.76 o 
   1   4  15      140.39      150.20     13.45 o 
   2   4  15       29.86       38.99      8.08 o 
   3   4  15      214.97      203.63     15.14 o 
   4   4  15      215.58      234.90     16.39 o 
   5   4  15       21.40       37.93      9.20 o 
   6   4  15      162.69      193.50     21.65 o 
  -6   5  15       46.95       49.54     10.90 o 
  -5   5  15      159.52      150.80     15.91 o 
  -4   5  15       85.08       90.01     12.13 o 
  -3   5  15      377.71      362.23     18.96 o 
  -2   5  15       67.18       66.59      8.30 o 
  -1   5  15       22.45       23.50      5.84 o 
   0   5  15     1426.18     1412.17     41.87 o 
   1   5  15       22.18       34.71      9.21 o 
   2   5  15       63.02       62.39     10.51 o 
   3   5  15      377.86      370.85     23.60 o 
   4   5  15       84.12       98.99     12.49 o 
   5   5  15      163.52      189.87     20.72 o 
   6   5  15       47.00       55.32     10.85 o 
  -6   6  15      185.18      196.61     19.18 o 
  -5   6  15       70.58       77.83     12.21 o 
  -4   6  15       94.80       85.19     12.01 o 
  -3   6  15       20.98       25.42      7.53 o 
  -2   6  15      253.36      241.89     13.21 o 
  -1   6  15       86.62       93.78      9.59 o 
   0   6  15       10.90        8.83      6.90 o 
   1   6  15       84.61       86.68     13.52 o 
   2   6  15      265.92      238.45     19.97 o 
   3   6  15       22.72       26.51      7.35 o 
   4   6  15       92.89       96.87     12.37 o 
   5   6  15       69.92       68.05     10.71 o 
   6   6  15      183.05      186.00     21.16 o 
  -6   7  15        5.83       12.77      8.72 o 
  -5   7  15       54.45       43.96     12.50 o 
  -4   7  15       11.61       12.75      6.82 o 
  -3   7  15      181.99      178.54     12.91 o 
  -2   7  15      214.21      221.53     13.50 o 
  -1   7  15      159.55      153.48     17.81 o 
   0   7  15      312.44      310.12     21.77 o 
   1   7  15      165.20      146.05     21.05 o 
   2   7  15      215.21      228.91     19.22 o 
   3   7  15      185.78      177.73     17.64 o 
   4   7  15       11.98       13.13      5.46 o 
   5   7  15       51.53       65.50     10.78 o 
   6   7  15        6.51       12.16      7.21 o 
  -5   8  15        7.62       11.02      7.67 o 
  -4   8  15       39.44       42.45      9.87 o 
  -3   8  15      351.38      348.73     24.30 o 
  -2   8  15      353.16      339.61     16.10 o 
  -1   8  15       33.02       41.00     10.75 o 
   0   8  15       36.56       44.77     10.91 o 
   1   8  15       29.62       36.90     10.27 o 
   2   8  15      351.15      353.23     37.85 o 
   3   8  15      346.73      351.68     47.26 o 
   4   8  15       38.80       46.93      8.71 o 
   5   8  15        7.59       18.89      7.14 o 
  -5   9  15      144.63      146.99     17.08 o 
  -4   9  15       13.23       22.14      8.44 o 
  -3   9  15      209.56      202.68     14.40 o 
  -2   9  15      421.48      378.59     25.43 o 
  -1   9  15       38.55       45.77     10.98 o 
   0   9  15       10.39       13.18      7.41 o 
   1   9  15       37.09       36.28     10.17 o 
   2   9  15      421.53      389.06     46.29 o 
   3   9  15      211.81      206.88     20.07 o 
   4   9  15       13.33       31.47      9.91 o 
   5   9  15      143.37      162.25     22.42 o 
  -4  10  15      198.51      212.21     15.63 o 
  -3  10  15      203.22      202.80     22.17 o 
  -2  10  15       88.59      100.93     19.97 o 
  -1  10  15       47.69       55.11     12.26 o 
   0  10  15        6.44       13.57      7.12 o 
   1  10  15       48.48       50.82     11.55 o 
   2  10  15       88.47      102.40     17.75 o 
   3  10  15      203.66      228.34     17.62 o 
   4  10  15      196.98      206.13     30.08 o 
  -4  11  15       33.75       36.13     10.17 o 
  -3  11  15      165.84      189.40     33.88 o 
  -2  11  15       17.46       11.82     10.02 o 
  -1  11  15      105.41      107.43     16.21 o 
   0  11  15       97.09       98.14     15.52 o 
   1  11  15      100.10      135.99     18.27 o 
   2  11  15       15.90       13.41      7.77 o 
   3  11  15      165.96      157.32     33.75 o 
   4  11  15       33.91       39.14     10.46 o 
  -3  12  15       48.20       54.02     11.88 o 
  -2  12  15       36.53       45.95     11.06 o 
  -1  12  15       60.17       56.81     11.70 o 
   0  12  15      135.05      143.59     18.97 o 
   1  12  15       62.14       81.98     14.63 o 
   2  12  15       34.66       49.08     10.68 o 
   3  12  15       48.70       52.45     12.09 o 
  -2  13  15       52.15       58.25     13.03 o 
  -1  13  15      196.06      172.37     22.09 o 
   0  13  15       65.54       72.18     14.13 o 
   1  13  15      198.14      205.34     26.86 o 
   2  13  15       50.88       64.61     14.47 o 
   0   0  16      601.22      531.38     39.55 o 
   1   0  16       24.65       18.15      6.31 o 
   2   0  16        6.37        8.61      5.36 o 
   3   0  16       29.41       33.74      7.49 o 
   4   0  16      170.02      170.94     20.01 o 
   5   0  16      124.86      120.45     18.43 o 
   6   0  16      335.43      336.98     24.59 o 
  -6   1  16       11.63       11.26     10.49 o 
  -5   1  16      205.15      231.88     24.02 o 
  -4   1  16       17.38       11.69      6.17 o 
  -3   1  16      173.42      165.38     14.51 o 
  -2   1  16      339.66      331.17     17.63 o 
  -1   1  16      899.69      925.62     27.76 o 
   0   1  16       13.18       10.60      4.02 o 
   1   1  16      889.57      840.72     49.03 o 
   2   1  16      336.36      340.03     17.93 o 
   3   1  16      165.46      170.66     19.11 o 
   4   1  16       14.99       17.36      9.28 o 
   5   1  16      203.32      209.33     22.38 o 
   6   1  16       12.53       22.16      7.77 o 
  -6   2  16      335.36      373.41     28.89 o 
  -5   2  16       73.69       57.34     13.83 o 
  -4   2  16      343.26      293.06     17.65 o 
  -3   2  16      442.16      426.69     20.46 o 
  -2   2  16       27.66       21.57      6.82 o 
  -1   2  16       40.74       45.96      7.11 o 
   0   2  16     1012.15     1031.51     60.40 o 
   1   2  16       42.64       43.66      7.02 o 
   2   2  16       25.98       15.41      5.32 o 
   3   2  16      442.88      450.72     26.99 o 
   4   2  16      337.60      307.67     23.60 o 
   5   2  16       74.71       74.06     15.16 o 
   6   2  16      337.23      364.62     25.59 o 
  -6   3  16       10.50       16.91     11.34 o 
  -5   3  16      129.11      122.84     14.60 o 
  -4   3  16      115.66      103.22     12.93 o 
  -3   3  16      345.58      302.10     17.75 o 
  -2   3  16      125.38      120.27     12.90 o 
  -1   3  16      410.71      402.20     15.97 o 
   0   3  16      104.35      115.03     10.20 o 
   1   3  16      406.98      406.70     16.19 o 
   2   3  16      121.09      126.48     13.13 o 
   3   3  16      342.77      321.14     18.62 o 
   4   3  16      113.36      100.95     14.99 o 
   5   3  16      125.69      125.33     17.32 o 
   6   3  16        9.85       11.22      6.70 o 
  -6   4  16       86.53       84.84     14.26 o 
  -5   4  16       46.69       49.62     10.71 o 
  -4   4  16      126.91      111.70     13.42 o 
  -3   4  16      561.70      481.06     21.94 o 
  -2   4  16       75.03       79.42     10.85 o 
  -1   4  16       31.38       21.38      5.71 o 
   0   4  16     1042.01     1050.50     32.85 o 
   1   4  16       33.14       26.07     10.56 o 
   2   4  16       72.09       74.97     10.96 o 
   3   4  16      565.59      510.97     54.83 o 
   4   4  16      122.06      119.06     13.55 o 
   5   4  16       44.23       37.87     12.57 o 
   6   4  16       85.41      112.64     17.20 o 
  -6   5  16       48.16       42.61     11.19 o 
  -5   5  16       97.77       97.28     13.84 o 
  -4   5  16       75.43       76.81     11.86 o 
  -3   5  16       55.98       51.63      9.38 o 
  -2   5  16      151.68      149.06     11.83 o 
  -1   5  16      753.81      723.27     21.47 o 
   0   5  16       41.47       53.68     11.27 o 
   1   5  16      755.14      656.41     79.26 o 
   2   5  16      148.54      153.20     14.94 o 
   3   5  16       54.33       52.54      9.26 o 
   4   5  16       75.62       76.57     10.87 o 
   5   5  16       95.40      125.19     17.34 o 
   6   5  16       46.39       60.56     13.06 o 
  -6   6  16       41.13       33.75     11.02 o 
  -5   6  16      289.43      270.08     26.14 o 
  -4   6  16        8.28       15.53      7.17 o 
  -3   6  16      112.35      111.87     18.21 o 
  -2   6  16      213.33      210.46     13.09 o 
  -1   6  16       41.52       46.29      7.57 o 
   0   6  16       62.61       67.41     12.63 o 
   1   6  16       40.80       43.23     10.49 o 
   2   6  16      211.00      204.43     19.19 o 
   3   6  16      112.52      122.64     13.54 o 
   4   6  16        8.11        7.87      5.01 o 
   5   6  16      292.39      288.00     34.01 o 
   6   6  16       41.21       53.79     11.33 o 
  -5   7  16       82.05       95.76     14.14 o 
  -4   7  16       76.90       76.20     12.54 o 
  -3   7  16       15.23       12.47      6.96 o 
  -2   7  16       28.65       24.99      6.57 o 
  -1   7  16      119.92      128.89     17.19 o 
   0   7  16       26.35       26.97      9.36 o 
   1   7  16      118.27      128.98     17.40 o 
   2   7  16       28.27       27.35      9.41 o 
   3   7  16       15.36       15.63      5.44 o 
   4   7  16       77.40       78.10     10.87 o 
   5   7  16       83.68       90.54     12.96 o 
  -5   8  16       79.63       72.65     12.73 o 
  -4   8  16       82.43       78.07     12.60 o 
  -3   8  16      103.48      102.60     11.18 o 
  -2   8  16       64.04       65.02     13.10 o 
  -1   8  16      166.52      194.07     20.66 o 
   0   8  16       95.44      102.58     18.27 o 
   1   8  16      167.52      185.00     20.47 o 
   2   8  16       65.63       75.88     13.32 o 
   3   8  16      105.81      121.43     19.00 o 
   4   8  16       81.54       84.35     11.30 o 
   5   8  16       80.75       82.98     12.36 o 
  -4   9  16       45.38       38.12     10.55 o 
  -3   9  16       37.02       36.11      9.09 o 
  -2   9  16       94.93       76.32     14.88 o 
  -1   9  16       63.99       63.63     13.24 o 
   0   9  16        0.00        1.05      5.92 o 
   1   9  16       67.78       71.80     20.68 o 
   2   9  16       92.00       78.00     20.88 o 
   3   9  16       37.96       32.74      8.85 o 
   4   9  16       45.87       49.27     11.04 o 
  -4  10  16        3.95        7.48      9.66 o 
  -3  10  16       23.58       29.97     10.37 o 
  -2  10  16      227.62      228.27     39.92 o 
  -1  10  16       77.48       86.71     14.85 o 
   0  10  16       59.43       67.11     12.97 o 
   1  10  16       76.72       77.33     14.44 o 
   2  10  16      226.46      224.36     39.30 o 
   3  10  16       23.13       15.91      7.20 o 
   4  10  16        3.99        5.75      6.91 o 
  -3  11  16        5.28        5.10      8.39 o 
  -2  11  16       99.87      117.05     22.17 o 
  -1  11  16       40.72       32.15      9.21 o 
   0  11  16       72.38       73.60     13.23 o 
   1  11  16       41.25       37.55      9.75 o 
   2  11  16      100.03       88.89     15.28 o 
   3  11  16        5.52        5.38      6.44 o 
  -2  12  16       74.25       77.91     28.89 o 
  -1  12  16       33.24       46.60     10.56 o 
   0  12  16        4.62       14.33      7.72 o 
   1  12  16       33.19       38.35     10.30 o 
   2  12  16       75.96       83.78     15.22 o 
   1   0  17       67.25       67.90     10.06 o 
   2   0  17       93.91      123.86     13.27 o 
   3   0  17      108.68      127.77     13.73 o 
   4   0  17       35.28       40.82     12.16 o 
   5   0  17        0.03       -1.13      8.65 o 
   6   0  17       78.77       85.63     14.30 o 
  -6   1  17      213.40      222.84     25.86 o 
  -5   1  17       47.75       52.34     14.03 o 
  -4   1  17       35.11       40.47     12.47 o 
  -3   1  17      107.33       82.40     11.40 o 
  -2   1  17       13.10       21.10      7.00 o 
  -1   1  17      288.31      318.45     17.42 o 
   0   1  17       30.69       37.06      6.46 o 
   1   1  17      288.37      270.85     15.55 o 
   2   1  17       11.89       15.70      6.41 o 
   3   1  17      107.92      100.42     16.03 o 
   4   1  17       34.72       35.27     12.07 o 
   5   1  17       47.57       53.37     14.04 o 
   6   1  17      214.05      247.34     27.51 o 
  -6   2  17       72.53       55.01     15.45 o 
  -5   2  17       20.61       25.18     12.44 o 
  -4   2  17       22.49       25.75      7.74 o 
  -3   2  17      284.29      280.56     18.85 o 
  -2   2  17      118.31      129.35     13.50 o 
  -1   2  17      102.28      131.19     13.29 o 
   0   2  17      292.82      320.84     17.68 o 
   1   2  17      103.59      120.82     10.96 o 
   2   2  17      121.85      116.54     13.03 o 
   3   2  17      281.71      276.50     22.43 o 
   4   2  17       21.34       25.21     10.88 o 
   5   2  17       20.72       23.58      7.69 o 
   6   2  17       70.93       64.43     12.45 o 
  -6   3  17      120.79      133.05     21.48 o 
  -5   3  17        6.40        5.63      6.84 o 
  -4   3  17      138.59      129.54     14.61 o 
  -3   3  17       29.34       20.43      7.52 o 
  -2   3  17      154.39      155.20     14.58 o 
  -1   3  17        8.27       10.10      4.83 o 
   0   3  17      136.76      168.63     12.08 o 
   1   3  17        8.20       12.20      5.94 o 
   2   3  17      160.25      157.57     14.93 o 
   3   3  17       29.16       23.01      7.55 o 
   4   3  17      132.33      158.52     19.90 o 
   5   3  17        6.54       11.04      7.62 o 
   6   3  17      123.09      127.70     18.84 o 
  -5   4  17       89.78       71.65     12.33 o 
  -4   4  17      196.82      188.38     17.15 o 
  -3   4  17      315.08      317.48     18.86 o 
  -2   4  17      124.24      125.85     13.66 o 
  -1   4  17       77.09       82.21      9.55 o 
   0   4  17       18.50       17.05      6.14 o 
   1   4  17       74.12       92.73     14.60 o 
   2   4  17      129.07      136.94     14.44 o 
   3   4  17      315.91      321.03     30.27 o 
   4   4  17      193.74      191.46     21.00 o 
   5   4  17       88.69      103.56     16.18 o 
  -5   5  17      134.94      122.12     15.64 o 
  -4   5  17      166.21      168.16     16.75 o 
  -3   5  17       50.94       56.83     10.36 o 
  -2   5  17      396.14      361.88     36.01 o 
  -1   5  17       90.06      103.93     10.69 o 
   0   5  17       86.82       88.71     14.92 o 
   1   5  17       89.52       82.67     14.32 o 
   2   5  17      386.45      347.26     21.29 o 
   3   5  17       54.13       54.83      9.90 o 
   4   5  17      164.11      181.05     16.60 o 
   5   5  17      135.67      173.42     29.69 o 
  -5   6  17      186.08      188.62     18.90 o 
  -4   6  17      250.73      215.02     18.70 o 
  -3   6  17      119.51      122.77     14.55 o 
  -2   6  17       63.06       65.45     10.57 o 
  -1   6  17       41.89       54.65     12.22 o 
   0   6  17       63.54       59.11     12.25 o 
   1   6  17       40.15       48.10     12.04 o 
   2   6  17       65.13       57.87     11.59 o 
   3   6  17      116.16      124.44     13.93 o 
   4   6  17      256.29      255.04     18.15 o 
   5   6  17      186.05      200.34     22.73 o 
  -5   7  17      127.65      119.76     18.95 o 
  -4   7  17       36.19       38.36     10.43 o 
  -3   7  17       85.32       76.94     12.33 o 
  -2   7  17      142.10      151.35     12.94 o 
  -1   7  17       99.85      102.13     16.33 o 
   0   7  17        5.63        3.90      7.29 o 
   1   7  17       98.22      101.90     15.80 o 
   2   7  17      135.85      146.43     18.93 o 
   3   7  17       89.65       75.73     14.88 o 
   4   7  17       35.73       37.16      8.36 o 
   5   7  17      129.46      137.40     15.66 o 
  -4   8  17      265.63      265.05     20.40 o 
  -3   8  17       52.55       42.13     10.13 o 
  -2   8  17      197.61      204.96     27.29 o 
  -1   8  17      282.25      292.92     22.80 o 
   0   8  17       87.48      110.53     17.21 o 
   1   8  17      281.95      277.74     43.59 o 
   2   8  17      201.82      239.61     35.56 o 
   3   8  17       51.64       47.67     10.76 o 
   4   8  17      270.90      265.94     58.99 o 
  -4   9  17      111.94      109.27     15.48 o 
  -3   9  17       67.84       47.85     18.70 o 
  -2   9  17       19.46       19.43      9.24 o 
  -1   9  17      164.17      163.11     20.36 o 
   0   9  17        0.47        6.17      7.97 o 
   1   9  17      166.35      180.13     20.92 o 
   2   9  17       18.15       28.94     10.30 o 
   3   9  17       67.75       63.87     12.37 o 
   4   9  17      112.44      104.11     16.99 o 
  -3  10  17       21.84       22.72     10.60 o 
  -2  10  17      139.78      128.67     23.73 o 
  -1  10  17       50.55       43.48     10.24 o 
   0  10  17        5.37        4.41      6.47 o 
   1  10  17       50.92       68.09     12.49 o 
   2  10  17      138.71      144.10     19.23 o 
   3  10  17       21.39       19.38      8.25 o 
  -2  11  17        8.91        8.96      6.93 o 
  -1  11  17       46.43       66.64     12.92 o 
   0  11  17       73.30       70.72     13.55 o 
   1  11  17       46.88       51.76     12.78 o 
   2  11  17        8.83       10.61      7.16 o 
   0   0  18        0.47        2.72      6.48 o 
   1   0  18       11.12       13.39      6.42 o 
   2   0  18        4.47        3.87      6.12 o 
   3   0  18       24.53       23.24      9.31 o 
   4   0  18       13.18       -3.65      7.80 o 
   5   0  18       16.01       21.14     11.38 o 
  -5   1  18       62.17       56.49     14.57 o 
  -4   1  18       95.40      101.82     17.27 o 
  -3   1  18       18.17       21.36      7.65 o 
  -2   1  18       80.64       73.97     11.09 o 
  -1   1  18      198.46      209.53     15.97 o 
   0   1  18      408.11      419.95     20.21 o 
   1   1  18      195.69      203.38     15.87 o 
   2   1  18       76.73       80.23     11.58 o 
   3   1  18       15.97       12.92      9.11 o 
   4   1  18       96.18       81.01     15.74 o 
   5   1  18       60.25       66.24     15.75 o 
  -5   2  18        6.85        1.63      9.27 o 
  -4   2  18       13.73        6.85      6.91 o 
  -3   2  18       37.70       35.72      8.87 o 
  -2   2  18       53.58       66.49     10.82 o 
  -1   2  18      308.88      332.02     18.62 o 
   0   2  18      195.56      193.46     12.61 o 
   1   2  18      314.74      323.08     23.69 o 
   2   2  18       55.66       90.82     15.73 o 
   3   2  18       38.55       38.74     12.01 o 
   4   2  18       12.22        8.93      9.64 o 
   5   2  18        6.36        9.90      7.82 o 
  -5   3  18       59.94       51.47     14.58 o 
  -4   3  18      116.15      118.66     14.81 o 
  -3   3  18       35.80       30.24      8.55 o 
  -2   3  18      140.46      128.46     14.28 o 
  -1   3  18       55.02       62.04     10.40 o 
   0   3  18      184.09      192.19     12.77 o 
   1   3  18       51.04       68.93     13.57 o 
   2   3  18      139.45      132.27     14.43 o 
   3   3  18       36.62       36.42     11.78 o 
   4   3  18      113.04      110.07     17.79 o 
   5   3  18       57.36       57.89     12.14 o 
  -5   4  18       97.99       99.67     14.81 o 
  -4   4  18       29.36       27.53      9.26 o 
  -3   4  18      146.78      128.81     14.87 o 
  -2   4  18       27.84       27.94      8.28 o 
  -1   4  18      113.65      127.81     13.89 o 
   0   4  18      597.66      537.88     84.12 o 
   1   4  18      116.86      105.84     15.90 o 
   2   4  18       28.85       16.53      7.47 o 
   3   4  18      148.80      144.17     15.80 o 
   4   4  18       29.82       39.86     12.61 o 
   5   4  18       94.90      112.50     16.66 o 
  -5   5  18      125.26      103.25     15.44 o 
  -4   5  18      548.65      530.95     36.57 o 
  -3   5  18       52.89       54.45     10.72 o 
  -2   5  18       24.53       29.69      8.60 o 
  -1   5  18      158.99      166.98     15.18 o 
   0   5  18      383.00      360.19     44.91 o 
   1   5  18      161.45      164.51     19.50 o 
   2   5  18       21.96       23.68      9.22 o 
   3   5  18       53.98       55.77      9.67 o 
   4   5  18      547.66      563.66     37.29 o 
   5   5  18      122.96      125.12     31.18 o 
  -4   6  18       26.62       22.13      8.48 o 
  -3   6  18       69.75       76.00     15.31 o 
  -2   6  18      159.73      167.59     16.10 o 
  -1   6  18       49.28       40.16     10.99 o 
   0   6  18       33.10       21.20      9.10 o 
   1   6  18       53.03       53.92     12.26 o 
   2   6  18      165.08      164.27     19.82 o 
   3   6  18       68.35       74.27     10.77 o 
   4   6  18       29.49       35.25      7.59 o 
  -4   7  18      124.21      124.11     16.00 o 
  -3   7  18       43.67       62.49     11.63 o 
  -2   7  18      132.65      112.23     26.21 o 
  -1   7  18      177.24      178.74     20.26 o 
   0   7  18      154.81      138.03     18.55 o 
   1   7  18      172.30      188.76     28.52 o 
   2   7  18      134.41      117.54     16.68 o 
   3   7  18       46.02       36.24      9.30 o 
   4   7  18      127.28      149.84     16.81 o 
  -3   8  18       41.54       43.31     19.43 o 
  -2   8  18      276.99      242.13     22.57 o 
  -1   8  18      349.60      344.77     24.93 o 
   0   8  18       51.03       34.31     10.97 o 
   1   8  18      347.53      315.22     23.48 o 
   2   8  18      277.79      290.82     22.86 o 
   3   8  18       40.86       48.16     21.53 o 
  -3   9  18        6.04        8.77     13.47 o 
  -2   9  18      236.94      241.18     22.64 o 
  -1   9  18      117.36      131.45     18.66 o 
   0   9  18       12.79       22.86     10.97 o 
   1   9  18      115.34      149.33     19.91 o 
   2   9  18      233.66      231.22     25.78 o 
   3   9  18        6.33       11.73      7.33 o 
  -2  10  18      153.16      194.54     29.41 o 
  -1  10  18       44.61       48.09     11.60 o 
   0  10  18      128.46      122.40     26.88 o 
   1  10  18       45.02       55.67     12.76 o 
   2  10  18      153.65      148.24     20.26 o 
   1   0  19      217.45      217.73     17.54 o 
   2   0  19      433.66      411.61     21.79 o 
   3   0  19       30.35       51.09     13.37 o 
   4   0  19      281.15      248.17     25.63 o 
   5   0  19        7.89        3.68     12.50 o 
  -5   1  19      120.38      112.49     19.72 o 
  -4   1  19      109.50      105.60     18.38 o 
  -3   1  19      770.75      663.75     27.88 o 
  -2   1  19        8.47        4.63      6.38 o 
  -1   1  19        0.60        1.79      6.21 o 
   0   1  19       46.48       68.97     11.14 o 
   1   1  19        0.56       -2.97      5.59 o 
   2   1  19        8.34        5.38      8.58 o 
   3   1  19      780.46      801.75     38.82 o 
   4   1  19      113.04      122.98     19.46 o 
   5   1  19      121.96      112.21     20.61 o 
  -5   2  19       17.99       23.94     13.11 o 
  -4   2  19      195.35      159.33     22.05 o 
  -3   2  19       32.40       28.92      8.95 o 
  -2   2  19      573.54      565.55     35.20 o 
  -1   2  19      185.76      218.60     17.19 o 
   0   2  19      171.78      168.52     15.61 o 
   1   2  19      184.22      195.03     16.77 o 
   2   2  19      570.84      589.33     32.68 o 
   3   2  19       32.45       40.52     12.68 o 
   4   2  19      197.27      211.93     24.41 o 
   5   2  19       18.80       10.12     12.23 o 
  -4   3  19       42.17       52.08     11.20 o 
  -3   3  19      226.66      230.00     18.96 o 
  -2   3  19       22.68       21.74      8.12 o 
  -1   3  19       68.34       88.26     12.53 o 
   0   3  19      111.15      103.59     12.51 o 
   1   3  19       67.05       74.48     13.73 o 
   2   3  19       21.53       19.71      7.68 o 
   3   3  19      235.79      233.42     24.49 o 
   4   3  19       42.10       47.53     14.23 o 
  -4   4  19       70.81       65.34     12.32 o 
  -3   4  19       23.20       26.42      8.91 o 
  -2   4  19      144.51      153.69     15.91 o 
  -1   4  19       14.71       13.85      7.40 o 
   0   4  19       28.50       34.05      9.98 o 
   1   4  19       14.41       29.63     10.25 o 
   2   4  19      141.41      136.80     15.40 o 
   3   4  19       21.64       22.56      7.76 o 
   4   4  19       72.60       92.85     16.41 o 
  -4   5  19       75.68       85.43     13.97 o 
  -3   5  19      170.35      173.47     17.61 o 
  -2   5  19       19.02       19.28      8.26 o 
  -1   5  19       30.40       32.47     16.15 o 
   0   5  19      367.12      302.85     28.50 o 
   1   5  19       30.80       38.30     10.73 o 
   2   5  19       17.85       23.62      9.66 o 
   3   5  19      175.29      182.16     17.57 o 
   4   5  19       76.19       96.28     16.20 o 
  -4   6  19       60.75       65.04     12.97 o 
  -3   6  19       47.36       65.37     12.80 o 
  -2   6  19       23.51       27.77     15.85 o 
  -1   6  19       64.21       78.20     22.89 o 
   0   6  19       94.11      107.12     17.13 o 
   1   6  19       61.04       41.63     11.09 o 
   2   6  19       22.35       23.16      8.98 o 
   3   6  19       45.34       44.32      9.66 o 
   4   6  19       62.01       60.42     11.25 o 
  -3   7  19      102.87      100.95     15.11 o 
  -2   7  19       42.32       20.38     14.51 o 
  -1   7  19       39.52       59.90     12.75 o 
   0   7  19       34.91       31.14      9.98 o 
   1   7  19       39.29       47.76     11.78 o 
   2   7  19       40.44       43.61     10.73 o 
   3   7  19      103.52       97.69     17.86 o 
  -2   8  19       32.66       22.07     16.41 o 
  -1   8  19       54.62       72.55     15.93 o 
   0   8  19       17.01        8.99      7.51 o 
   1   8  19       52.93       59.97     12.19 o 
   2   8  19       34.78       29.02      9.59 o 
  -1   9  19       63.06       59.55     14.10 o 
   0   9  19        0.61        5.89      6.84 o 
   1   9  19       65.10       79.37     14.72 o 
   0   0  20       54.90       50.39     18.96 o 
   1   0  20      387.18      442.44     23.09 o 
   2   0  20        2.84        7.25     14.36 o 
   3   0  20      175.06      194.40     23.40 o 
   4   0  20        8.10       15.24     11.92 o 
  -4   1  20       64.47       80.06     16.95 o 
  -3   1  20       23.52       34.69     12.31 o 
  -2   1  20       67.20       84.87     12.94 o 
  -1   1  20       49.21       62.07     11.49 o 
   0   1  20     1506.64     1620.16     41.75 o 
   1   1  20       50.15       68.93     12.20 o 
   2   1  20       66.79       72.11     21.63 o 
   3   1  20       22.61       13.53     10.96 o 
   4   1  20       61.87       66.85     16.37 o 
  -4   2  20       18.47       19.50     12.12 o 
  -3   2  20      202.67      225.83     24.41 o 
  -2   2  20      152.12      141.83     16.01 o 
  -1   2  20      347.44      384.35     25.61 o 
   0   2  20        3.14       12.16      9.50 o 
   1   2  20      344.82      374.83     43.33 o 
   2   2  20      150.55      150.61     20.93 o 
   3   2  20      202.91      195.70     24.00 o 
   4   2  20       19.47       27.84     12.67 o 
  -4   3  20       52.73       69.77     16.78 o 
  -3   3  20      149.90      163.20     17.53 o 
  -2   3  20       43.40       34.69      9.92 o 
  -1   3  20       58.37       76.23     12.75 o 
   0   3  20      433.04      568.45     46.59 o 
   1   3  20       59.22       57.49     12.05 o 
   2   3  20       42.94       39.55      9.69 o 
   3   3  20      147.90      148.33     21.43 o 
   4   3  20       53.97       54.12     17.51 o 
  -3   4  20       15.84       14.98      9.14 o 
  -2   4  20      168.68      193.97     18.16 o 
  -1   4  20       69.62      101.96     17.62 o 
   0   4  20       29.28       28.41     17.92 o 
   1   4  20       67.94       71.07     14.21 o 
   2   4  20      167.63      162.69     18.49 o 
   3   4  20       15.33       16.06     18.48 o 
  -3   5  20      275.64      297.85     21.29 o 
  -2   5  20      243.41      217.28     23.59 o 
  -1   5  20       47.70       56.18     20.25 o 
   0   5  20       56.29       50.42     11.89 o 
   1   5  20       47.23       36.69     10.72 o 
   2   5  20      241.21      200.27     23.10 o 
   3   5  20      271.60      303.42     35.77 o 
  -2   6  20      196.56      175.02     32.39 o 
  -1   6  20        4.61       10.45     12.70 o 
   0   6  20       69.58       57.28     13.05 o 
   1   6  20        3.97       10.95      7.98 o 
   2   6  20      197.39      180.27     31.18 o 
  -2   7  20       57.74       23.06     17.83 o 
  -1   7  20       42.59       65.59     22.45 o 
   0   7  20        1.30        2.34      6.93 o 
   1   7  20       42.56       42.59     11.57 o 
   2   7  20       56.53       56.86     19.30 o 
   0   8  20       34.52       37.22     12.07 o 
   1   0  21        0.73       -0.06      7.49 o 
   2   0  21      189.51      203.49     24.07 o 
   3   0  21       29.58       33.41     13.82 o 
  -3   1  21       93.01       99.19     19.05 o 
  -2   1  21       95.34       80.38     13.57 o 
  -1   1  21       71.50       93.51     13.84 o 
   0   1  21       34.20       54.90     14.83 o 
   1   1  21       72.68       90.97     16.91 o 
   2   1  21       95.05      102.31     18.60 o 
   3   1  21       94.70      106.41     19.67 o 
  -3   2  21       10.82       13.44     12.15 o 
  -2   2  21       75.76       76.33     13.05 o 
  -1   2  21       24.87       31.81      9.67 o 
   0   2  21      383.28      395.94     28.04 o 
   1   2  21       24.80       22.24     15.98 o 
   2   2  21       76.12       63.94     16.03 o 
   3   2  21       10.73        7.39     11.67 o 
  -2   3  21       47.64       46.79     11.42 o 
  -1   3  21      199.91      219.34     24.03 o 
   0   3  21      165.17      227.44     35.41 o 
   1   3  21      205.40      212.20     35.32 o 
   2   3  21       45.54       39.51     14.18 o 
  -2   4  21      149.87      173.97     18.41 o 
  -1   4  21       53.02       63.00     23.36 o 
   0   4  21      240.15      276.84     39.77 o 
   1   4  21       51.22       52.11     12.85 o 
   2   4  21      148.78      141.07     19.99 o 
  -2   5  21       50.81       42.45     19.30 o 
  -1   5  21       77.94       91.03     25.78 o 
   0   5  21       99.86      119.70     29.62 o 
   1   5  21       78.38       83.58     15.54 o 
   2   5  21       49.92       47.07     13.24 o 
  -1   6  21        0.64       -2.42     15.42 o 
   0   6  21      172.19      170.01     34.89 o 
   1   6  21        0.56        9.36      8.12 o 
   0   0  22       29.59       48.67     19.65 o 
   1   0  22      143.36      154.38     17.91 o 
  -1   1  22       75.39       80.65     13.93 o 
   0   1  22       73.47      121.99     20.20 o 
   1   1  22       77.82       87.36     25.69 o 
  -1   2  22       58.97       59.13     15.60 o 
   0   2  22        7.78       12.87     14.60 o 
   1   2  22       59.88       35.88     20.21 o 
   0   3  22       42.60       58.25     22.63 o 
                                                 
